# Supplementary material for: Potential geographic distribution of the tiger mosquito Aedes albopictus (Skuse, 1894) (Diptera: Culicidae) in current and future conditions for Colombia
Source: PLoS Negl Trop Dis. 2021 May 11;15(5):e0008212. doi: 10.1371/journal.pntd.0008212 (PMC8112644; doi:10.1371/journal.pntd.0008212)
Supplement: S1 File — A. Native records; B. South American records; C. Global records. (XLSX) [file pntd.0008212.s001.xlsx]

## Sheet: (A) Native records
Longitude	Latitude
120.414	23.7723
106.802	-6.59451
139.77	35.68
121.564	31.2312
139.7	35.69
101.255	21.9303
101.774	3.33445
120.24	22.97
103.83	1.38
113.963	22.4096
100.289	5.35657
100.3	5.34
101.786	2.927
84.9035	19.2527
121.28	31.13
113.43	22.54
130.077	32.2134
95.3329	28.0594
95.36	27.49
100.371	5.395
100.437	5.521
100.29	5.29
100.444	5.365
100.21	5.39
76.4345	9.6265
75.0981	12.3983
76.825	9.4119
139.55	35.61
99.1	14.63
99.53	13.58
102.5	12.5
116.781	6.80632
103.85	1.28
100.297	5.4348
100.291	5.43799
114.177	22.501
114.16	22.45
120.49	23.46
120.475	23.5586
101.581	3.03772
100.22	5.44
100.19	5.46
101.66	3.11
121.16	24.7
114.083	22.4315
101.66	3.16
110.38	-7.78
121.525	25.0969
120.063	23.0816
114.137	22.2629
101.956	2.69528
127.036	37.7048
114.079	22.4294
103.83	1.28
107.631	-6.85543
127.993	26.4932
120.261	23.6206
101.714	3.725
101.62	3.09
121.598	23.9352
107.607	-6.92205
120.817	13.4781
108.224	-7.3557
114.174	22.3389
88.4383	22.9778
114.149	22.2452
126.425	36.7044
99.1589	-1.60372
127.758	26.2414
103.844	1.42431
114.249	22.2644
133.719	33.6188
121.625	25.0857
101.676	2.86584
120.421	23.5439
114.137	22.3352
114.192	22.2856
80.6	7.26
114.161	22.3201
114.175	22.3244
114.113	22.5099
114.25	22.2642
114	22.375
114.145	22.2079
114.269	22.3163
109.487	18.2016
114.241	22.4232
114.33	22.4606
113.993	22.262
139.997	35.7366
101.914	2.84095
114.583	-3.3333
101.25	3.35
112.5	-7.5
106.817	-6.16667
117.6	3.3
118.883	-2.66667
114.024	22.2062
79.9086	6.89229
103.684	1.34329
126.159	36.8115
113.432	36.2761
106.118	33.7241
106.296	33.9089
113.622	37.5967
105.793	33.6221
111.063	35.7381
113.42	36.4665
123.685	42.2961
116.156	39.7025
102.912	29.781
113.824	37.6205
114.443	37.7871
113.313	38.1916
104.167	30.4256
107.067	34.0619
113.11	35.5385
110.362	35.3876
106.237	30.697
109.355	34.9032
113.325	23.1917
106.679	34.8076
120.344	41.6656
105.965	32.1558
113.548	23.4933
109.387	34.2595
113.378	23.3568
80.01	7.07
139.62	35.63
103.85	1.31
139.74	35.72
139.7	35.63
121.04	14.41
140.38	35.75
129.86	32.76
84.23	27.94
101.12	14.2
101.13	14.26
85.33	27.7
101.26	12.67
106.36	20.33
100.31	5.41
101.21	14.2
103.9	1.73
101.21	14.34
101.89	3.57
102.26	6.12
103.8	1.31
129.85	32.8
103.95	1.37
103.84	1.36
124.2	24.41
109.19	12.24
103.15	5.32
106.39	20.29
116.07	5.97
129.85	32.7
98.43	8.37
129.88	32.75
106.27	20.3
84.9	27.96
101.21	14.26
101.7	3.13
100.53	6.9
103.77	1.3
94.11	25.67
103.88	1.37
93.78	25.8
116.48	33.87
129.88	32.76
105.21	17.72
140.12	39.71
99.88	12.55
99.37	9.03
85.02	20.17
79.8	7.58
94.64	26.66
86.66	20.58
80.38	7.47
80.6	7.25
119.96	29.23
100.4	6.75
94.91	27.48
99.12	10.5
80.12	7.17
121.03	14.43
102.79	16.4
93.87	25.76
98.99	18.79
88.42	22.89
120.02	29.2
119.94	29.28
94.51	26.32
120.06	29.29
99.63	16.37
120.06	29.37
120.13	29.45
112.75	-7.26
103.76	1.41
101.98	2.69
120.13	29.41
137.14	36.76
120.09	29.3
120.06	29.33
120.04	29.15
99.5	16.52
79.52	29.08
103.76	1.43
140.32	35.78
121.32	30.18
136.52	34.74
75.85	11.49
101.28	3.04
92.75	11.62
98.97	18.84
75.84	11.22
99.33	9.14
100.29	5.4
100.6	7.2
82.04	20.97
135.57	34.91
100.14	18.14
100.2	5.34
76.55	10.07
75.88	11.24
139.67	35.94
99.01	18.58
139.54	35.47
75.81	11.16
77	8.45
102.84	16.44
99.55	18.26
104.07	1.75
99.83	19.91
100.07	6.62
77.22	28.7
75.8	11.17
76.55	10.95
104.86	15.23
102.11	12.61
103.5	14.88
101.55	4.26
77.27	28.68
99.55	14
98.52	8.44
99.9436	9.53741
116.19	39.95
98.78	7.74
98.92	8.06
99.84	10.09
76.69	9.6
102.17	6.2
103.82	1.35
101.68	2.94
77.17	28.72
76.96	9.26
144.79	13.44
102.15	5.81
77.1	8.53
102.14	6.04
77.19	28.65
77.25	28.6
77.22	28.51
77.16	28.6
77.2	28.6
77.1	28.7
77.3	28.62
101.84	5.7
81.7	7.73
75.78	11.26
100.28	5.33
85.6	24.47
80.02	9.67
76.21	10.06
75.62	11.97
81.61	7.77
101.5	3.04
100.58	6.8
116.681	23.3354
130.99	30.59
105.57	21.3
75.67	11.72
105.15	17.72
89.39	26.86
99.78	18.68
105.2	17.41
123.89	10.42
127.87	26.33
108.3	27.22
98.6	18.85
105.17	17.64
90.49	26.87
76.13	11.69
76.3	9.7
129.82	32.78
105.16	17.61
105.05	17.84
105.85	20.92
80.17	9.68
120.18	30.27
99.81	13.53
124.09	24.32
101.7	3.23
123.87	10.43
105.17	17.6
105.16	17.54
105.22	17.68
104.96	17.45
126.56	33.24
105.05	17.82
126.59	33.27
105.03	17.44
101.06	4.8
88.35	22.57
105.26	17.67
105.32	17.63
105.17	17.48
114.19	4.58
105.13	17.44
104.95	17.1
104.58	15.1
104.86	17.43
115.04	5.04
101.59	2.66
105.16	17.64
104.8	17.4
105.24	17.33
92.59	26.49
102.25	14.51
105.11	17.75
114.87	4.97
113.29	23.15
113.23	23.12
93.73	26.94
113.33	23.43
113.43	23.08
93.68	26.9
102.89	13.8
114.97	4.89
126.6	33.25
114.13	22.49
113.37	23.04
113.82	23.42
104.58	15.13
99.28	8.55
113.35	23.16
105.64	12.05
93.46	26.89
103.04	4.91
90.41	23.71
104.88	11.55
93.31	26.86
92.54	26.71
113.29	23.09
93.17	26.66
106.16	13.85
113.45	23.16
100.01	9.5
106	10.17
103.51	2.05
105.85	21.12
79.15	12.82
110.35	-7.68
90.29	24.13
75.81	26.91
104.98	11.4
79.23	12.25
120.98	14.6
100.01	9.43
113.44	22.94
126.21	43.68
101.7	3.18
101.63	3.21
101.76	3.05
114.21	22.34
113.08	23
106.68	10.78
121.48	13.04
76.33	9.49
123.58	-10.17
75.84	25.18
142.72	-9.15
101.28	13.65
99.5	16.5
121.35	30.18
136.56	-4.76
76.52	9.59
109.73	1.64
142.73	-9.27
78.59	9.54
107.19	27.95
109.67	1.62
114.28	30.57
109.92	1.49
98.58	16.75
109.19	27.73
75.36	11.86
109.7	1.63
109.85	1.67
99.08	9.85
106.63	26.65
105.48	26.2
108.92	27.24
105.67	25.98
106.44	26.54
100.42	6.63
107.89	25.41
105.61	27.14
105.44	25.1
106.93	27.73
140.34	38.25
140.96	38.57
136.62	35.37
108.43	27.05
107.46	25.34
141.12	39.29
140.03	40.2
141.29	38.43
119.41	-5.15
140.88	38.28
107.98	26.59
120.17	30.25
139.84	38.91
141.89	39.27
141.15	39.7
140.05	39.39
98.85	14.44
141.14	38.93
139.93	37.49
130.3	33.25
101.76	3.2
140.48	37.75
128.17	26.74
141.13	39.13
101.27	13.62
113.83	3.5
104.07	30.67
141.24	38.98
121.66	-8.86
100.38	5.4
120.12	30.28
110.28	25.28
86.03	27.05
129.9	33.54
103.48	29.6
141.3	-6.12
129.88	33.55
130.21	33.27
121.48	31.24
101.72	3.15
101.07	3.57
101.62	3.17
129.87	33.54
79.81	11.93
110.38	1.53
129.86	33.55
113.56	22.16
108.31	22.83
113.02	25.81
108.88	34.26
129.94	33.53
109.11	21.48
143.21	-9.09
102.48	23.69
113.65	34.77
116.86	23.85
113.24	23.13
110.34	20.04
139.4	35.45
108.26	23.17
106.7	26.57
139.41	35.49
119.3	26.07
118.5	9.72
77.58	12.97
103.1	5.13
134.98	34.8
100.22	5.46
91.98	26.12
129.33	34.64
102.86	5.06
110.34	1.55
103.17	5.27
103.07	5.42
101.72	3.18
101.61	3.21
110.56	1.17
130.37	33.43
103	5.36
100.19	5.29
100.23	5.29
100.44	5.41
100.31	5.46
113.53	23.06
112.58	33.03
100.25	5.47
108.21	16.06
127.7	26.2
123.9	10.31
76.79	11.35
106.83	10.87
113.36	23.21
100.42	5.44
100.24	5.35
100.39	5.28
107.43	25.33
99.9744	9.47854
100.2	5.39
101.73	3.11
145.72	15.14
101.62	3.08
79.33	12.25
127.73	26.26
130.32	33.37
130.2	33.25
127.22	26.58
88.31	22.59
111.83	2.29
130.69	31.09
120.99	14.63
101.9	15.08
120.99	14.49
76.92	8.48
84.81	22.23
121.02	14.57
75.69	18.24
144.06	-9.92
143.77	-9.6
100.34	5.42
143.21	-9.08
119.94	-5.51
142.18	-9.95
119.34	-3.42
80.27	13.08
79.78	12.77
80.02	9.66
100.37	5.56
79.33	12.9
79.11	13.21
79.14	12.92
100.46	6.99
79.33	12.93
100.05	7.5
78.14	9.92
78.12	9.91
78.05	9.88
127.9	1.18
119.62	-4.25
99.2	18.92
103.86	13.37
99	18.79
127.87	1.32
105.85	21.03
118.11	5.84
82.36	23.19
115.94	5.12
116.24	6.2
116.16	5.34
114.65	4.81
117.48	6.65
115.59	5.12
119.13	5.45
115.73	5.35
115.6	5.57
119.05	5.07
118.6	4.47
100.45	5.49
106.79	-6.59
90.38	23.7
115.56	5.09
116.43	6.35
118	5
117.88	4.25
113.98	4.4
115.6	5.22
115.93	5.74
106.7	20.87
100.38	5.53
78.17	29.97
80.63	7.29
107.14	-6.25
105.85	20.12
79.86	6.92
100.08	7.01
130.56	31.59
139.71	35.66
101.07	14.09
106.76	10.78
119.62	-4.42
100.01	15.08
121.03	14.63
99.93	9.5
100	9.57
100.04	7.01
99.9515	9.43881
95.33	27.18
90.65	25.51
90.55	26.48
95.62	27.39
106.81	-6.16
93.74	25.92
93.02	26.6
91.87	26.03
91.75	26.18
95.32	27.37
95.33	27.28
94.11	27.24
95.57	27.02
89.98	26.02
95.68	27.28
95.48	27.16
147.19	-9.48
92.2	25.43
90.23	25.52
94.21	26.76
127.15	35.82
146.99	-6.72
139.4	35.38
103.88	1.32
93.9	25.77
125.22	-9
125.58	-8.57
103.78	1.29
103.93	1.33
123.71	13.06
125.05	-8.97
124	12.82
120.31	22.63
120.36	22.63
120.33	22.71
120.46	22.61
120.35	22.68
120.35	22.62
120.49	22.68
120.45	22.64
120.2	23
120.36	23.94
120.28	22.64
121.08	24.72
120.54	22.66
121.51	25.05
120.51	22.7
120.33	22.61
120.48	22.66
120.58	22.55
120.35	23.98
120.33	23.96
119.6	23.57
120.35	22.57
119.57	23.58
120.58	22.64
120.28	22.61
120.36	22.51
120.4	22.63
120.38	22.57
120.26	23.02
120.3	22.7
120.29	22.7
120.59	22.46
120.61	22.55
120.39	22.61
120.3	22.57
120.59	22.51
120.41	22.49
120.5	22.58
120.26	22.75
120.54	22.52
120.34	23.9
120.6	22.7
120.58	22.54
119.49	23.36
120.26	23
120.38	23.99
120.54	22.62
120.38	23.94
120.37	24.01
120.32	23.92
120.46	22.5
120.54	22.47
120.18	23.28
121.28	24.98
121.3	25
120.32	22.79
120.33	23.91
121.23	24.96
120.8	24.4
120.27	22.87
120.71	22.42
120.78	24.43
120.18	23.01
120.22	23.08
120.43	22.6
121.77	24.73
120.45	22.46
118.35	24.46
120.63	23.02
120.45	22.45
120.32	23.32
120.64	22.97
120.41	22.54
120.47	22.98
120.28	23.29
120.66	22.89
120.48	22.88
120.5	22.98
120.67	23.07
120.42	22.95
120.36	22.9
120.51	22.93
120.46	22.94
120.38	22.88
120.54	22.9
120.43	22.9
120.55	22.9
120.48	22.85
120.57	22.98
120.43	22.82
120.24	23.04
120.55	22.92
120.36	22.84
120.19	22.91
120.38	22.8
120.46	22.83
120.22	22.82
120.43	22.84
120.45	22.68
120.38	22.69
120.41	22.84
120.23	22.89
120.44	22.72
120.34	22.83
120.64	22.38
120.65	22.52
120.35	22.79
120.22	22.86
120.28	22.8
120.59	22.44
120.39	22.77
120.32	22.83
120.24	22.79
120.27	22.89
120.59	22.39
120.25	22.78
120.68	22.46
120.32	22.89
120.36	23.31
120.31	22.87
121.07	24.76
120.42	22.58
120.36	22.72
120.61	24.13
121.82	25.01
120.53	22.84
120.55	22.85
120.41	22.71
121.78	24.65
121.09	24.86
121.61	24.02
121.61	25.06
120.46	22.73
120.64	22.56
120.76	24.57
121.87	25.04
120.24	23.09
120.49	22.56
120.52	22.76
120.47	22.51
120.27	23.31
120.3	23.73
120.69	22.68
120.56	22.61
120.57	22.7
120.59	22.75
120.61	22.64
120.62	22.61
120.64	22.71
120.59	22.84
120.51	22.81
120.57	22.8
120.62	22.77
120.55	22.73
120.65	22.85
120.64	22.8
120.46	22.76
120.66	22.7
120.61	22.81
120.57	22.78
120.52	22.72
120.66	22.77
120.67	22.63
120.68	22.56
120.67	22.54
120.52	22.43
120.56	22.5
120.63	22.47
120.17	23.18
120.66	22.65
120.72	22.52
120.56	22.42
120.6	22.37
120.66	22.35
120.58	22.4
120.71	22.2
120.7	22.04
120.69	22.19
120.7	22.14
120.52	22.41
120.75	22.34
120.8	22.23
120.72	22.07
120.88	22.19
120.72	22.3
118.41	24.43
119.48	23.57
120.77	22.13
120.74	22.01
120.75	22.2
120.66	22.26
120.62	22.33
120.83	22.04
120.72	22.24
120.8	22
120.67	23.92
120.75	22.09
120.84	22.01
120.72	22.11
120.75	22.02
120.74	21.97
120.85	22.12
120.75	22.08
120.76	22
120.7	23.89
120.2	23.06
120.83	21.93
119.5	23.36
119.66	23.57
120.45	22.51
120.47	22.44
120.64	24.15
120.21	22.95
121.55	25.08
120.56	24.29
120.18	22.95
121.35	24.99
120.87	24.59
120.48	23.94
120.78	22.92
121.79	25.06
120.92	24.81
120.67	22.89
121.49	25.09
121.14	22.84
121.73	25.02
120.13	23.01
120.79	24.48
121.88	25.06
120.92	24.35
120.96	24.7
120.69	23.12
120.13	23.24
120.65	23.07
121.08	24.81
120.17	23.23
120.78	24.52
120.72	23.14
118.31	24.41
121.43	23.33
120.92	23.36
121.3	23.32
120.88	23.53
120.61	22.95
120.91	24.67
121.05	24.84
120.65	24.23
120.39	22.35
121.4	24.92
120.8	23.22
121.1	24.82
121.1	22.84
120.65	22.61
120.42	23.47
121.02	24.78
120.83	24.5
120.73	22.67
120.72	23.24
121.09	24.72
121.05	22.82
120.33	22.95
120.42	22.78
120.36	22.95
120.33	22.96
120.69	22.72
121.42	24.98
120.57	23.07
121.31	23.34
121.16	23.13
119.6	23.63
121.77	25.04
121.36	23.3
121.04	23.05
121.64	24.74
120.91	24.79
120.59	23.01
121.39	23.42
121	22.8
121.01	22.96
121.18	22.83
121.18	23.17
121.46	24.99
120.95	23
120.61	23.68
120.95	22.75
121.15	22.82
120.92	24.73
121.06	23.12
121.16	22.89
120.53	24.05
120.35	22.97
120.15	23
121.29	23.29
120.44	23.45
121.2	23.11
120.96	23.18
120.94	24.79
120.97	24.81
121.61	23.98
121.48	22.66
121.23	23.13
120.98	24.78
120.85	22.2
121.86	24.58
121.08	22.79
120.77	22.68
120.83	22.18
121	24.8
120.87	22.69
120.72	22.74
120.61	23.06
121.2	23.14
121.41	24.99
120.72	22.84
120.84	22.08
120.12	23.08
120.13	23.07
120.89	24.74
121.4	25.01
121.74	25.13
120.5	23.48
120.61	22.91
121.21	23.04
121.36	23.4
120.54	23.02
120.33	23.07
120.73	21.94
120.11	23.24
120.25	23.06
120.33	23.09
120.86	23.61
120.34	23.05
120.33	23.13
120.27	23.19
120.97	24.64
120.61	23.6
120.24	23.19
120.3	23.21
120.29	23.16
120.49	23.1
120.21	23.27
120.31	23.03
120.45	23.07
120.38	22.97
120.39	23.39
120.38	23.3
120.4	23.36
120.84	23.63
120.43	23.33
120.42	23.28
120.77	23.15
120.25	22.94
120.34	23.38
120.33	23.84
120.33	23.29
120.59	23.17
120.14	23.15
120.54	23.09
120.73	23.27
120.16	23.1
120.68	22.94
120.36	23.1
120.18	23.13
120.78	23.69
120.24	23.16
120.37	22.35
120.36	22.33
120.56	24.21
120.53	24.27
120.37	23.13
120.18	23.5
120.48	23.04
120.5	23.05
120.42	23.38
120.48	23.33
120.4	23.02
120.38	23.06
120.46	23.35
120.36	23.04
120.11	23.19
120.24	23.3
120.28	23.34
120.24	23.23
120.58	24.31
121.54	23.94
120.35	23.34
120.33	23.37
120.54	24.22
120.36	23.26
120.34	23.23
120.17	23.11
120.26	23.09
120.64	22.93
120.14	23.27
120.3	23.18
120.36	23.18
120.11	23.26
120.72	22.39
120.85	22.22
120.8	22.07
120.48	23.15
120.43	23.35
120.87	22.13
120.26	23.24
120.39	22.93
120.4	23.27
120.2	22.87
120.44	23.1
120.55	24.18
121.48	22.67
120.1	23.12
120.9	24.59
120.42	22.99
121.76	24.81
120.19	23.43
120.84	22.3
120.88	22.34
121.49	23.8
120.5	23.29
120.48	23.2
120.53	23.17
120.39	23.11
120.69	24.49
120.44	23.14
121.19	24.73
121.77	24.67
119.53	23.49
120.4	23.22
121.16	24.75
120.13	23.19
121.11	24.69
120.44	23.25
120.1	23.13
120.45	23.03
120.07	23.12
120.62	24.18
120.31	23.65
120.4	23.19
120.47	23.28
121.04	24.86
119.65	23.6
119.61	23.59
120.38	23.15
120.52	23.13
121.2	24.8
121.6	25.04
120.32	23.38
121.76	25.13
120.75	24.35
120.43	23.17
120.68	24.19
120.77	24.41
120.78	22.79
120.82	22.73
120.67	23.03
120.85	23.23
120.64	23.15
120.69	23.22
120.63	23.11
120.72	22.6
120.48	23.38
120.69	22.77
120.88	22.01
120.67	22.59
120.61	23.11
120.78	23.17
120.73	22.93
120.72	22.91
120.13	23.31
120.82	23.18
120.74	22.79
120.71	23.04
120.49	23.25
110.41	-7.74
124.93	1.55
106.61	-7.03
104.7	-2.89
119.61	-5
110.43	-7.06
109.86	-6.99
110.36	-7.79
109.74	-7.4
119.63	-4.98
102.22	-2.11
119.65	-4.95
119.4	-5.21
119.45	-5.2
119.63	-5.01
119.62	-4.94
124.51	1.18
104.73	-2.9
102.87	-3.26
104.75	-2.97
106.6	-6.78
119.7	-5
110.47	-7
106.8	-6.24
106.78	-6.24
124.91	1.58
109.42	-7.57
109.44	-7.46
119.46	-5.17
119.7	-4.96
109.69	-7.4
107.05	-6.24
106.73	-6.56
119.91	-0.85
110.72	-6.52
109.63	-7.64
104.04	-4.31
106.57	-6.23
110.69	-6.62
121.07	-8.65
106.84	-6.95
109.43	-7.59
106.66	-6.79
104.74	-2.93
110.36	-6.97
109.6	-7.39
107.09	-6.25
119.46	-5.21
104.22	-4.17
106.72	-7
106.71	-6.27
109.63	-7.37
106.63	-7.24
105.24	-5.36
110.4	-7.81
106.84	-7.11
107.02	-6.24
106.63	-7.13
110.36	-7.8
107.18	-6.36
106.82	-7.1
114.95	-3.18
110.39	-7.01
106.65	-6.81
110.72	-6.47
109.24	-7.43
106.51	-6.87
106.8	-7.05
106.56	-7.04
106.8	-6.96
106.67	-6.99
106.4	-6.95
106.69	-6.85
106.94	-7.26
116.81	-8.96
106.55	-7.33
106.61	-6.91
106.89	-7.06
106.46	-7.35
106.78	-6.96
106.8	-7.16
106.62	-7.23
106.66	-6.9
106.71	-7.27
106.62	-7.15
106.53	-6.04
117	-0.93
106.79	-7.28
106.75	-7.16
106.7	-7.28
116.75	-8.92
106.59	-7.31
106.81	-7.38
119.6	-4.54
115.46	-2.64
106.8	-6.94
116.88	-9.05
134.05	-0.89
131.29	-0.89
106.79	-7.4
110.43	-7.11
119.61	-4.48
106.84	-7.29
117	-0.28
106.91	-7.26
116.86	-1.23
115.38	-2.59
106.82	-7.32
116.5	-8.63
117.53	0.5
140.42	-8.52
100.35	-0.94
119.72	-4.55
116.81	-9.02
106.63	-7.27
117.01	-9.08
140.51	-2.57
119.78	-4.54
119.69	-4.6
115.27	-2.28
140.39	-8.48
136.11	-1.19
119.7	-4.58
115.17	-8.79
136.08	-1.18
126.08	36.2295
126.198	36.8467
136.693	35.3968
97.2333	24.2665
138	36
126.447	36.7465
140.14	35.9636
100.893	14.6631
100.861	14.6651
100.901	14.4253
100.887	14.5565
100.874	14.5539
100.886	13.7612
100.534	14.0682
99.9236	9.57092
99.9127	9.57095
100.072	9.47283
100.111	15.5621
99.9454	15.5963
99.9391	15.6398
99.9663	9.52107
99.9693	18.7804
99.8983	18.9877
99.8134	18.5101
99.8534	18.5524
99.9102	18.5521
99.8931	18.7203
99.8438	18.725
99.8953	18.6064
99.9337	18.6839
100.063	9.52712
98.0415	18.2247
99.7474	19.0119
99.8302	18.4603
99.8042	18.9846
98.4935	8.48945
98.3731	8.28871
98.0419	18.1434
100.711	18.4724
100.617	18.5456
100.635	18.4822
100.587	18.4103
100.617	18.5275
100.792	18.9505
100.792	18.9596
100.754	18.9599
100.734	18.8969
102.343	16.674
102.343	16.6464
102.266	16.7719
102.278	16.6185
99.7646	8.14828
99.7643	8.43744
99.7392	8.44532
99.7411	8.16857
99.8347	8.17
102.048	12.4791
102.032	12.6144
99.1188	16.8983
98.8842	16.8305
98.9123	16.7537
99.071	14.2313
98.9783	14.3037
98.9783	14.2856
98.8298	14.4121
98.8205	14.4302
98.7833	14.5387
101.391	14.5356
101.399	14.4271
98.5661	18.5513
98.415	18.5464
116.876	24.0916
116.704	23.9
116.647	23.9
115.406	23.8224
116.101	23.4691
117.106	23.405
116.443	23.3203
116.431	23.2748
116.238	23.2544
116.41	23.0958
115.982	23.0598
116.164	22.9672
116.316	22.9644
99.9449	18.8267
99.924	18.9903
99.9368	18.9071
100.848	12.76
98.5914	8.57402
97.9657	18.2424
100.741	18.6222
99.7159	8.34581
99.7932	8.3346
100.027	9.70809
101.897	14.2048
101.639	12.6449
98.8373	16.7718
98.8391	14.4031
116.75	-9
121.56	24.79
142.54	-9.42
121.38	25.08
120.98	24.19

## Sheet: (B) South American records
Longitude	Latitude
-66.92	10.48
-66.85	10.49
-66.89	10.49
-66.83	10.43
-73.8073	7.02487
-75.6097	6.17496
-75.5647	6.269
-75.5691	6.23499
-75.6044	6.23296
-75.5625	6.32632
-76.6855	5.15188
-76.8162	4.75059
-75.21	4.25
-75.8603	4.43073
-75.2468	4.23672
-76.9891	3.87105
-76.5215	3.46577
-76.5085	3.50888
-76.5016	3.55077
-76.7101	3.53152
-76.588	3.46479
-67.97	0.36
-60.02	-1.22
-48.4902	-1.45575
-50.01	-1.57
-61.02	-1.8
-44.6	-1.98
-44.83	-2.07
-45.41	-2.12
-44.63	-2.15
-44.83	-2.25
-49.51	-2.28
-44.54	-2.37
-46.92	-2.39
-44.1	-2.44
-44.3	-2.51
-44.23	-2.48
-45.37	-2.59
-45.13	-2.5
-44.12	-2.51
-50.21	-2.48
-59.98	-2.57
-59.6	-2.51
-45.54	-2.47
-58.58	-2.54
-44.28	-2.63
-48.24	-2.66
-56.19	-2.65
-44.3	-2.63
-41.81	-2.83
-55.19	-2.81
-44.1	-2.82
-41.35	-2.99
-40.81	-2.97
-44.38	-2.93
-43.81	-2.97
-45.01	-2.98
-42.05	-2.95
-40.5	-2.88
-40.3	-2.89
-59.94	-3.05
-59.98	-3.11
-59.96	-3.07
-59.97	-3.02
-59.93	-3.12
-60.05	-3.09
-60.02	-3.12
-39.85	-3.07
-40.3	-3.07
-60.25	-3.09
-40.04	-3.06
-41.24	-3.08
-43.92	-3.09
-44.98	-3.06
-44.07	-3.1
-41.14	-3
-57.11	-3.13
-60.14	-3.23
-41.62	-3.16
-40.26	-3.19
-42.58	-3.21
-40.64	-3.15
-44.32	-3.15
-53.26	-3.17
-40.46	-3.28
-42.44	-3.29
-40.14	-3.28
-60.9	-3.28
-42.13	-3.32
-40.68	-3.32
-41.73	-3.27
-42.89	-3.3
-42.02	-3.36
-41.87	-3.39
-39.34	-3.38
-52.89	-3.45
-52.7	-3.42
-41.52	-3.43
-41.12	-3.5
-40.4	-3.49
-39.17	-3.42
-40.7	-3.45
-39.38	-3.53
-39.06	-3.59
-44.92	-3.55
-40.55	-3.58
-39.51	-3.62
-40.96	-3.66
-41.81	-3.59
-40.44	-3.57
-44.51	-3.55
-42.32	-3.6
-44.74	-3.55
-41.38	-3.65
-38.55	-3.76
-44.45	-3.75
-40.73	-3.68
-45.48	-3.71
-38.52	-3.79
-42.19	-3.79
-49.29	-3.76
-43.46	-3.77
-50.55	-3.7
-42.27	-3.7
-60.23	-3.75
-40.83	-3.71
-43.85	-3.74
-45.58	-3.77
-38.79	-3.77
-40.77	-3.89
-47.53	-3.8
-38.63	-3.89
-49.86	-3.8
-42.46	-3.82
-41.59	-3.85
-41.01	-3.87
-39.83	-3.89
-40.36	-3.92
-42.06	-3.96
-41.02	-3.95
-38.38	-3.95
-42.71	-3.95
-44.54	-3.99
-46.51	-3.96
-44.82	-3.98
-40.54	-3.95
-41.29	-3.97
-40.69	-4
-38.82	-4
-40.77	-4.05
-42.6	-4.02
-48.99	-4.02
-69.68	-4.03
-39.37	-4.17
-40.52	-4.17
-43.02	-4.1
-38.5	-4.19
-38.68	-4.1
-40.89	-4.07
-39.14	-4.15
-45.49	-4.09
-40.6	-4.11
-41.62	-4.13
-38.85	-4.12
-41.01	-4.14
-38.47	-4.09
-69.94	-4.22
-40.93	-4.25
-38.65	-4.23
-38.77	-4.26
-38.96	-4.25
-38.48	-4.32
-42.77	-4.2
-38.9	-4.2
-43.32	-4.22
-41.31	-4.29
-40.57	-4.26
-51.58	-4.31
-43.1	-4.23
-45.09	-4.3
-69.9428	-4.22107
-40.97	-4.38
-41.76	-4.36
-40.42	-4.46
-39.41	-4.4
-39.04	-4.44
-41.58	-4.36
-40.64	-4.38
-42.35	-4.44
-38.86	-4.36
-48.42	-4.48
-49.25	-4.59
-40.91	-4.57
-42.13	-4.54
-45.02	-4.57
-38.69	-4.5
-44.84	-4.58
-44.47	-4.57
-44.66	-4.54
-42.55	-4.48
-38.9	-4.47
-43.42	-4.47
-41.91	-4.53
-41.43	-4.54
-42.18	-4.64
-39.57	-4.61
-41.95	-4.62
-42.77	-4.62
-44.94	-4.61
-38.95	-4.6
-43.86	-4.62
-44.32	-4.69
-38.04	-4.71
-41.54	-4.72
-44.69	-4.67
-40.52	-4.71
-42.54	-4.7
-41.05	-4.8
-44.87	-4.79
-40.76	-4.78
-44.48	-4.81
-43.35	-4.83
-41.92	-4.85
-42.13	-4.86
-38.14	-4.84
-40.37	-4.89
-40.04	-4.94
-48.4	-4.96
-38.47	-4.97
-39.51	-4.87
-37.76	-4.89
-41.81	-4.95
-40.8	-4.9
-39.85	-5.05
-49.91	-5.08
-42.46	-5.02
-44.4	-5.02
-44.77	-5.01
-45.96	-5
-41.57	-5
-48.74	-5.03
-38.02	-5.13
-44.21	-5
-41.2	-5.09
-49.21	-5.01
-42.27	-5.12
-37.87	-5.1
-44.16	-5.15
-35.73	-5.18
-43.01	-5.17
-35.99	-5.15
-40.75	-5.21
-48.33	-5.24
-45.78	-5.22
-59.24	-5.33
-38.01	-5.3
-35.95	-5.3
-41.92	-5.29
-48.01	-5.33
-48.57	-5.31
-41.54	-5.29
-36.88	-5.27
-42.67	-5.34
-43.39	-5.39
-35.4	-5.36
-46.48	-5.38
-47.92	-5.34
-48.15	-5.35
-47.62	-5.39
-44.06	-5.39
-35.38	-5.45
-42.41	-5.48
-42.6	-5.45
-35.88	-5.47
-48.68	-5.44
-42.16	-5.4
-47.78	-5.49
-40.34	-5.5
-47.95	-5.52
-38.17	-5.52
-50.07	-5.53
-44.61	-5.51
-35.59	-5.41
-48.11	-5.64
-41.9	-5.55
-44.03	-5.66
-47.71	-5.65
-47.61	-5.55
-44.53	-5.6
-43.48	-5.6
-35.58	-5.6
-40.75	-5.6
-38.56	-5.58
-42.85	-5.6
-42.59	-5.61
-47.76	-5.68
-36.17	-5.67
-41.53	-5.78
-35.28	-5.68
-42.68	-5.77
-35.79	-5.67
-48.7	-5.68
-35.36	-5.77
-36.02	-5.76
-38.16	-5.78
-36.8	-5.68
-38.99	-5.78
-42.16	-5.72
-35.55	-5.79
-47.6	-5.79
-35.72	-5.79
-42.26	-5.8
-48.35	-5.91
-40.72	-5.87
-42.8	-5.85
-35.86	-5.82
-41.07	-5.88
-42.63	-5.81
-35.21	-5.92
-42.92	-5.84
-42.12	-5.92
-42.49	-5.82
-42.62	-5.91
-35.22	-5.8
-35.43	-5.94
-38.71	-5.98
-47.96	-5.95
-42.49	-6.04
-42.66	-6.02
-47.6	-6.02
-38.5	-6.01
-35.17	-6.05
-42.75	-6.09
-35.5	-6.15
-48.19	-6.19
-38.16	-6.1
-48.79	-6.17
-36.52	-6.09
-47.24	-6.18
-42.51	-6.14
-37.62	-6.07
-35.13	-6.16
-44.25	-6.08
-49.21	-6.12
-35.3	-6.08
-35.2	-6.2
-35.34	-6.25
-35.39	-6.22
-49.62	-6.25
-47.85	-6.21
-35.22	-6.29
-38.46	-6.21
-47.55	-6.23
-43.12	-6.21
-35.1	-6.24
-35.39	-6.28
-47.76	-6.32
-36.01	-6.27
-35.76	-6.3
-35.31	-6.3
-35.52	-6.32
-35.08	-6.3
-35.87	-6.42
-42.5	-6.35
-35.23	-6.46
-43.94	-6.41
-35.05	-6.42
-35.44	-6.46
-36.2	-6.36
-35.15	-6.42
-47.91	-6.42
-42.79	-6.4
-35.81	-6.43
-37.95	-6.47
-48.15	-6.48
-35.05	-6.56
-38.49	-6.59
-35.43	-6.56
-35.64	-6.54
-43.63	-6.57
-50.11	-6.48
-47.53	-6.5
-47.67	-6.59
-47.72	-6.49
-49.02	-6.55
-35.28	-6.5
-34.98	-6.66
-35.81	-6.62
-42.26	-6.64
-42.48	-6.65
-38.57	-6.6
-48.46	-6.6
-35.27	-6.6
-35.61	-6.7
-35.46	-6.7
-35.37	-6.68
-35.16	-6.7
-42.73	-6.68
-35.48	-6.71
-35.39	-6.72
-35.29	-6.67
-35.29	-6.73
-41.39	-6.71
-37.17	-6.69
-38.45	-6.75
-35.64	-6.83
-35.72	-6.74
-35.01	-6.75
-37.58	-6.76
-41.77	-6.79
-48.25	-6.74
-35.59	-6.79
-43.71	-6.84
-35.85	-6.77
-48.49	-6.74
-35.55	-6.85
-38.99	-6.76
-35.26	-6.81
-42.24	-6.81
-35.49	-6.79
-47.81	-6.77
-42.46	-6.79
-44.06	-6.98
-36.25	-6.98
-48.53	-6.99
-35.16	-6.9
-41.71	-6.97
-35.52	-6.97
-36.45	-6.92
-41.87	-6.95
-35.25	-6.9
-41.31	-6.92
-34.92	-6.92
-35.52	-6.9
-42.25	-6.97
-35.61	-6.88
-35.69	-6.95
-36.9	-6.92
-36.63	-6.95
-35.36	-6.87
-35.46	-6.89
-48.79	-7.02
-48.38	-7.04
-35.42	-7
-46.61	-7.01
-38.95	-7.01
-48.94	-7.04
-35.76	-7.07
-35.6	-7.05
-35.94	-7.05
-43.12	-7
-41.34	-7
-34.93	-7.13
-34.85	-7.03
-37.96	-7.06
-43.51	-7.11
-35.2	-7.06
-37.12	-7.05
-35.01	-7.1
-41.49	-7.05
-38.2	-7.09
-36.72	-7.07
-38.49	-7.09
-43.89	-7.08
-35.77	-7.12
-35.85	-7.09
-37.32	-7.15
-35.29	-7.15
-48.28	-7.25
-35.11	-7.14
-36.22	-7.26
-45.29	-7.2
-37.44	-7.24
-35.97	-7.15
-41.54	-7.24
-35.37	-7.24
-35.57	-7.16
-35.26	-7.17
-37.09	-7.21
-35.66	-7.24
-47.84	-7.16
-42.49	-7.19
-35.92	-7.27
-42.16	-7.27
-34.87	-7.3
-35.48	-7.3
-37.09	-7.31
-43.93	-7.31
-37.97	-7.39
-39.03	-7.34
-34.95	-7.35
-35.16	-7.46
-34.83	-7.45
-35.92	-7.4
-42.58	-7.52
-52.09	-7.46
-42.02	-7.46
-41.8	-7.44
-36.06	-7.42
-35.29	-7.44
-41.48	-7.41
-43.15	-7.48
-41.19	-7.41
-35.32	-7.52
-34.92	-7.48
-35.45	-7.53
-42.87	-7.65
-36.72	-7.56
-49.52	-7.55
-35.49	-7.6
-41.68	-7.62
-35.09	-7.6
-38.93	-7.59
-35.19	-7.61
-43.54	-7.58
-48.95	-7.55
-35.71	-7.55
-35.2	-7.73
-43.85	-7.75
-44.56	-7.79
-41.98	-7.79
-35.04	-7.68
-41.88	-7.68
-35.6	-7.71
-39.19	-7.73
-35.36	-7.67
-35.35	-7.73
-47.58	-7.71
-46.69	-7.75
-35.5	-7.7
-34.86	-7.75
-35.71	-7.76
-50.14	-7.73
-35.57	-7.77
-35.17	-7.75
-43.16	-7.79
-49.04	-7.73
-34.9	-7.75
-48.15	-7.85
-35.08	-7.8
-35.99	-7.89
-34.97	-7.8
-34.85	-7.91
-35.08	-7.87
-35.14	-7.89
-35.31	-7.83
-35.44	-7.84
-35.3	-7.91
-38.07	-7.84
-35.6	-7.86
-35.75	-7.89
-35.34	-7.86
-35.38	-7.95
-43.65	-7.94
-48.98	-7.99
-35	-7.98
-38.99	-7.95
-34.87	-8
-34.95	-8.01
-34.91	-8.02
-34.94	-8.06
-34.96	-8.02
-47.48	-8.02
-35.35	-8.01
-35.21	-8.01
-35.11	-8.02
-35.55	-8.01
-35.72	-8.03
-34.88	-8.08
-34.97	-8.1
-35.41	-8.19
-41.09	-8.12
-43.67	-8.15
-38.73	-8.16
-49.1	-8.13
-44.09	-8.19
-35.14	-8.15
-48.52	-8.07
-49.53	-8.21
-37.32	-8.2
-46.82	-8.21
-35.09	-8.28
-35.1	-8.46
-35.62	-8.42
-35.38	-8.34
-48.22	-8.36
-48.91	-8.4
-35.25	-8.37
-49.18	-8.44
-35.47	-8.36
-44.02	-8.44
-48.77	-8.44
-36.12	-8.48
-48.47	-8.47
-35.39	-8.52
-42.45	-8.55
-35.16	-8.58
-35.86	-8.48
-35.54	-8.57
-44.43	-8.53
-35.81	-8.6
-35.23	-8.66
-35.38	-8.62
-38.24	-8.62
-35.63	-8.66
-35.73	-8.69
-47.13	-8.7
-35.48	-8.68
-48.42	-8.77
-38.74	-8.77
-35.91	-8.82
-36.04	-8.83
-47.8	-8.8
-35.65	-8.84
-35.26	-8.82
-35.76	-8.83
-43.99	-8.8
-35.8	-8.74
-35.64	-8.95
-35.54	-8.89
-48.79	-8.89
-49.54	-8.91
-35.52	-8.96
-42.98	-8.92
-35.45	-8.89
-35.2	-8.87
-64.52	-8.98
-47.86	-9
-48.55	-9.09
-47.47	-9.08
-44.11	-9.06
-35.29	-9.09
-36.02	-9.12
-43.36	-9.08
-64.3	-9.15
-35.62	-9.24
-35.41	-9.24
-48.02	-9.2
-44.55	-9.26
-35.79	-9.26
-37.71	-9.29
-36.47	-9.31
-49.08	-9.33
-35.58	-9.38
-35.82	-9.34
-36.16	-9.39
-49.84	-9.37
-44.43	-9.52
-35.6	-9.44
-36.59	-9.41
-38.06	-9.4
-46.91	-9.5
-48.69	-9.4
-35.74	-9.66
-35.82	-9.64
-35.69	-9.54
-36.69	-9.57
-47.5	-9.64
-37.46	-9.66
-36.29	-9.55
-35.83	-9.61
-35.84	-9.58
-37.11	-9.7
-36.65	-9.76
-48.6	-9.72
-36.12	-9.78
-63.42	-9.7
-39.5	-9.92
-36.29	-9.81
-35.94	-9.82
-36.12	-9.92
-36.38	-9.96
-48.02	-9.98
-52.53	-10.04
-46.65	-10.04
-36.86	-10.11
-36.62	-10.15
-49.21	-10.17
-47.4	-10.16
-48.11	-10.19
-48.85	-10.22
-44.56	-10.31
-36.5	-10.23
-48.85	-10.42
-47.49	-10.35
-46.42	-10.58
-48.48	-10.55
-40.25	-10.6
-46.41	-10.7
-48.9	-10.83
-39.12	-10.81
-48.02	-10.74
-49.31	-10.96
-41.87	-10.95
-39.73	-11.05
-48.63	-11.07
-38.21	-11.16
-49.08	-11.16
-46.74	-11.31
-49.39	-11.38
-39.45	-11.4
-38.14	-11.49
-40.63	-11.42
-48.11	-11.41
-62.72	-11.62
-47.07	-11.55
-48.87	-11.66
-41.9	-11.56
-38.18	-11.73
-41.51	-11.72
-37.99	-11.68
-38.41	-11.75
-38.73	-11.83
-46.77	-11.8
-37.69	-11.86
-48.56	-11.93
-61.31	-11.91
-43.16	-11.97
-39.09	-11.94
-41.33	-11.97
-41.74	-11.98
-38.75	-12.06
-37.93	-12.04
-41.06	-12.02
-38.52	-12.06
-46.58	-12.07
-38.44	-12.1
-49.55	-12.12
-56.77	-12.14
-39.33	-12.3
-41.6	-12.26
-38.74	-12.33
-41.32	-12.42
-38.95	-12.41
-41.91	-12.45
-38.26	-12.35
-46.55	-12.35
-38.73	-12.44
-49.12	-12.41
-39.62	-12.46
-41.57	-12.53
-44.13	-12.5
-42.33	-12.55
-38.76	-12.55
-38.98	-12.51
-38.49	-12.52
-39.08	-12.59
-38.14	-12.49
-39.19	-12.58
-39	-12.62
-46.43	-12.63
-38.14	-12.61
-39	-12.66
-38.63	-12.64
-39.56	-12.72
-38.9	-12.67
-42.72	-12.73
-39.13	-12.69
-38.2	-12.67
-39.37	-12.72
-39.21	-12.73
-38.49	-12.69
-38.94	-12.83
-46.51	-12.83
-39.09	-12.85
-38.4	-12.77
-38.33	-12.86
-39.23	-12.86
-38.44	-12.9
-38.5	-12.97
-41.3	-12.88
-39.38	-12.95
-38.76	-12.88
-39.57	-12.93
-38.99	-12.95
-39.17	-12.91
-43.49	-12.91
-39.79	-12.94
-38.5092	-13.0029
-38.68	-13.03
-39.09	-13
-40.03	-13.05
-39.65	-13.02
-38.88	-13.09
-39.39	-13.04
-39.84	-13.08
-39.08	-13.09
-39.22	-13.01
-44.36	-13.19
-39.34	-13.19
-46.55	-13.22
-40.65	-13.16
-40.31	-13.18
-39.69	-13.3
-39.59	-13.33
-42.54	-13.32
-43.31	-13.28
-39.51	-13.33
-41.36	-13.38
-39.2	-13.38
-44.04	-13.5
-38.99	-13.52
-43.71	-13.48
-39.44	-13.46
-45.31	-13.49
-39.93	-13.53
-46.45	-13.45
-39.6	-13.65
-39.09	-13.65
-39.52	-13.57
-42.54	-13.55
-39.22	-13.58
-41.73	-13.63
-44.44	-13.74
-39.05	-13.75
-39.58	-13.81
-42.05	-13.8
-39.36	-13.8
-39.47	-13.8
-39.18	-13.84
-44.23	-13.98
-40.13	-13.95
-39.86	-13.98
-43.84	-14
-39.18	-14
-50.51	-14.03
-42.18	-14.03
-46.71	-14.09
-47.52	-14.16
-43.65	-14.12
-39.87	-14.1
-45.25	-14.11
-38.97	-14.08
-49.97	-14.14
-49.58	-14.31
-39.82	-14.24
-39.42	-14.26
-46.43	-14.22
-49.66	-14.2
-40.27	-14.37
-55.84	-14.39
-39.16	-14.35
-43.95	-14.4
-46.31	-14.39
-45.23	-14.54
-39.19	-14.52
-46.18	-14.56
-48.41	-14.48
-43.18	-14.57
-49.48	-14.54
-46.86	-14.59
-42.68	-14.47
-50.07	-14.63
-44.11	-14.67
-39.66	-14.71
-49.73	-14.7
-42.71	-14.73
-50.96	-14.72
-44.42	-14.75
-39.15	-14.77
-43.76	-14.84
-53.75	-14.83
-56.25	-14.86
-49.26	-14.91
-48.9	-14.9
-49.05	-14.87
-47.79	-14.89
-49.63	-14.92
-44.97	-14.97
-44.24	-14.88
-43.26	-14.98
-47.05	-14.99
-44.59	-15.04
-49.94	-15.04
-49.48	-15.08
-54.25	-15.13
-39.37	-15.1
-48.35	-15.01
-46.08	-15.07
-42.94	-15.02
-43.01	-15.22
-44.06	-15.21
-49.87	-15.2
-42.46	-15.21
-49.39	-15.24
-49.68	-15.15
-56.3	-15.2
-48.83	-15.22
-50.43	-15.14
-47.79	-15.27
-44.26	-15.32
-58.13	-15.28
-49.66	-15.27
-49.53	-15.32
-42.67	-15.27
-47.21	-15.29
-42.31	-15.33
-49.13	-15.3
-50.02	-15.31
-48.27	-15.37
-41.98	-15.36
-52.64	-15.36
-49.83	-15.37
-43.09	-15.34
-49.44	-15.48
-49.74	-15.42
-50.41	-15.45
-51.44	-15.53
-46.6	-15.44
-42.89	-15.46
-55.88	-15.42
-45.46	-15.46
-56.29	-15.54
-51.11	-15.66
-49.65	-15.61
-43.64	-15.56
-42.13	-15.56
-56.3	-15.56
-48.55	-15.64
-41.75	-15.7
-50.06	-15.68
-43.27	-15.72
-43.04	-15.75
-43.42	-15.73
-49.61	-15.76
-46.99	-15.75
-47.8	-15.78
-42.5	-15.77
-49.81	-15.73
-50.79	-15.74
-49.37	-15.72
-52.66	-15.92
-43.91	-15.91
-51.54	-15.85
-44.83	-15.86
-49	-15.83
-54.2	-15.81
-42.87	-15.87
-44.32	-15.93
-46.01	-15.8
-53.45	-15.92
-44.27	-15.84
-42.09	-15.82
-50.22	-15.84
-55.11	-15.88
-39.21	-15.95
-49.25	-15.95
-48.66	-15.95
-49.41	-15.96
-52.2	-15.99
-49.62	-15.94
-45.61	-16.02
-45.24	-16.06
-50.65	-16.06
-41.78	-16.05
-52.07	-16.19
-48.69	-16.17
-42.13	-16.09
-43.66	-16.1
-49.84	-16.12
-44.1	-16.09
-48.49	-16.12
-50.16	-16.18
-50.46	-16.17
-46.32	-16.1
-48.25	-16.07
-47.82	-16.15
-47.12	-16.07
-51.05	-16.17
-49.29	-16.11
-48.08	-16.12
-49.47	-16.07
-50.77	-16.18
-44.6	-16.2
-49.52	-16.31
-49.45	-16.22
-49.99	-16.28
-49.23	-16.25
-42.6	-16.31
-49.1	-16.28
-52.84	-16.3
-50.23	-16.33
-48.97	-16.31
-54.85	-16.2
-44.14	-16.26
-49.34	-16.25
-45.96	-16.27
-51.23	-16.2
-44.47	-16.24
-44.87	-16.23
-52.44	-16.34
-49.3	-16.36
-49.71	-16.37
-44.87	-16.37
-51.61	-16.34
-52.78	-16.46
-45.43	-16.35
-50.19	-16.39
-46.83	-16.39
-50.88	-16.36
-43.45	-16.44
-51.19	-16.45
-51.86	-16.37
-49.09	-16.46
-48.71	-16.41
-50.36	-16.46
-49.38	-16.37
-49.57	-16.45
-49.96	-16.41
-49.19	-16.43
-53.61	-16.38
-50.57	-16.36
-42.97	-16.47
-50.79	-16.51
-49.04	-16.5
-49.29	-16.48
-48.87	-16.56
-55.49	-16.49
-44.78	-16.52
-49.87	-16.58
-49.77	-16.49
-49.41	-16.5
-48.02	-16.55
-42.54	-16.52
-50.12	-16.58
-54.61	-16.57
-44.54	-16.55
-46.48	-16.54
-49	-16.59
-46.2	-16.52
-49.26	-16.64
-49.67	-16.6
-48.55	-16.6
-39.29	-16.63
-44.41	-16.62
-44.96	-16.61
-49.54	-16.65
-42.2	-16.6
-50.35	-16.63
-43.94	-16.61
-51.12	-16.66
-47.52	-16.7
-45.56	-16.73
-51.44	-16.7
-50.7	-16.71
-49.1	-16.71
-52.94	-16.67
-50.51	-16.68
-42.8	-16.71
-42.32	-16.69
-48.96	-16.73
-44.32	-16.85
-50.2	-16.81
-49.94	-16.84
-54.23	-16.79
-49.47	-16.79
-43.57	-16.85
-49.26	-16.81
-44.81	-16.83
-50.37	-16.81
-49.69	-16.78
-46.31	-16.74
-42.5	-16.88
-41.94	-16.9
-42.29	-16.99
-43.63	-16.9
-42.65	-16.9
-52.48	-16.9
-48.43	-16.88
-45.86	-16.94
-49.42	-16.94
-49.59	-16.92
-48.9	-16.97
-42.97	-16.95
-43.34	-16.91
-48.67	-17
-49.61	-17.09
-40.35	-17.11
-46.87	-17.11
-50.64	-17.05
-40.98	-17.04
-43.6	-17.07
-44.22	-17.06
-49.28	-17.01
-48.2	-17.02
-42.73	-17.06
-44.48	-17.2
-41.21	-17.24
-41.59	-17.16
-42.21	-17.19
-40.98	-17.24
-53.07	-17.25
-48.75	-17.24
-42.82	-17.26
-42.39	-17.16
-49.37	-17.25
-49	-17.31
-45.18	-17.28
-49.25	-17.28
-54.64	-17.32
-49.4	-17.33
-48.4	-17.31
-44	-17.3
-48.29	-17.31
-44.87	-17.38
-42.39	-17.36
-43.24	-17.39
-48.61	-17.39
-41.97	-17.36
-52.71	-17.34
-52.26	-17.49
-39.83	-17.43
-49.7	-17.41
-44.27	-17.43
-44.74	-17.42
-41.67	-17.42
-42.71	-17.51
-48.03	-17.45
-43.04	-17.51
-48.21	-17.43
-50.31	-17.42
-42.13	-17.61
-52.67	-17.56
-44.13	-17.65
-49.56	-17.54
-45.97	-17.65
-41.84	-17.61
-43.38	-17.55
-51.04	-17.72
-40.26	-17.75
-40.85	-17.67
-49.89	-17.74
-42.29	-17.69
-49.46	-17.69
-50.57	-17.79
-49.6	-17.79
-48.69	-17.77
-47.12	-17.75
-42.49	-17.7
-46.5	-17.75
-41.36	-17.69
-43.95	-17.85
-42.59	-17.85
-44.7	-17.88
-51.73	-17.9
-48.78	-17.82
-42.1	-17.86
-42.87	-17.85
-43.65	-17.91
-46.88	-17.86
-49.14	-17.8
-43.26	-17.84
-41.8	-17.81
-48.69	-17.97
-49.67	-17.99
-47.72	-17.98
-41.97	-18
-40.52	-18.02
-46.75	-18.03
-42.56	-18.05
-41.3	-18.03
-42.27	-18.01
-47.56	-18.11
-44.22	-18.1
-48.14	-18.12
-48.61	-18.11
-43.36	-18.09
-41.83	-18.18
-40.06	-18.15
-43.41	-18.08
-42.75	-18.15
-41.51	-18.14
-43.23	-18.15
-49.02	-18.14
-46.38	-18.16
-45.59	-18.18
-54.69	-18.19
-49.87	-18.2
-52.21	-18.22
-40.84	-18.23
-41.11	-18.22
-42.83	-18.24
-40.52	-18.26
-42.49	-18.26
-48.22	-18.31
-49.39	-18.21
-42.68	-18.24
-45.05	-18.3
-42.13	-18.33
-47.74	-18.22
-44.59	-18.31
-53.71	-18.23
-51.28	-18.22
-43.07	-18.25
-42.3	-18.21
-41.73	-18.28
-48.15	-18.32
-52.58	-18.38
-43.22	-18.39
-44.01	-18.39
-49.47	-18.38
-39.85	-18.45
-45.93	-18.46
-44.16	-18.39
-42.31	-18.46
-50.53	-18.45
-47.76	-18.37
-42.58	-18.37
-47.61	-18.44
-41.37	-18.4
-41.52	-18.44
-42.87	-18.45
-47.49	-18.37
-41.55	-18.34
-47.12	-18.34
-45.45	-18.58
-43.87	-18.51
-40.31	-18.47
-43.65	-18.48
-41.87	-18.52
-49.13	-18.48
-42.18	-18.49
-41.24	-18.55
-42.8	-18.5
-42.06	-18.5
-41.45	-18.57
-47.87	-18.57
-43.02	-18.47
-49.6	-18.49
-42.54	-18.54
-41.1	-18.49
-42.65	-18.51
-41.76	-18.48
-45.41	-18.56
-49.9	-18.5
-48.78	-18.57
-40.97	-18.52
-43.27	-18.49
-43.4	-18.52
-40.84	-18.66
-41.92	-18.6
-41.37	-18.61
-49.46	-18.6
-40.4	-18.66
-40.64	-18.61
-44.63	-18.6
-43.58	-18.63
-53.17	-18.61
-48.27	-18.61
-49.17	-18.65
-43.05	-18.65
-46.11	-18.64
-42.25	-18.63
-41.49	-18.7
-51.08	-18.73
-44.08	-18.71
-49.57	-18.68
-49.94	-18.71
-44.95	-18.69
-41.09	-18.68
-47.73	-18.74
-44.44	-18.75
-45.53	-18.77
-49.24	-18.76
-43.38	-18.78
-41.15	-18.74
-42.4	-18.78
-52.08	-18.81
-46.3	-18.76
-46.74	-18.8
-42.4	-18.86
-44.27	-18.77
-54.93	-18.79
-42.81	-18.86
-40.06	-18.8
-48.89	-18.81
-41.3	-18.78
-45.84	-18.84
-50.6	-18.81
-41.94	-18.79
-42.66	-18.8
-42.61	-18.8
-46.19	-18.88
-43.92	-18.89
-41.07	-18.87
-43.09	-18.91
-40.51	-18.95
-49.53	-18.99
-43.26	-18.93
-43.7	-18.9
-42.31	-18.9
-46.67	-18.96
-39.97	-18.97
-42.48	-18.87
-45.26	-18.9
-41.53	-18.89
-43.48	-18.93
-41.36	-18.93
-47.55	-18.91
-50.35	-18.98
-47.86	-18.97
-41.13	-18.99
-47.07	-18.99
-40.33	-18.96
-52.07	-19.06
-48.36	-19
-40.14	-19.07
-49.86	-19.06
-42.43	-19.08
-42.01	-19
-40.73	-19
-42.03	-19.12
-44.21	-19.09
-46.13	-19.03
-50.59	-19.02
-47.46	-19.05
-45.37	-19.1
-41.73	-19.04
-45.68	-19.11
-42.24	-19.08
-43.19	-19.06
-42.7	-19.03
-41.82	-19.05
-42.1	-19.11
-40.98	-19.03
-41.22	-19.04
-46.68	-19.13
-42.92	-19.03
-43.64	-19.18
-41.42	-19.17
-47.71	-19.25
-40.31	-19.22
-43.25	-19.24
-41.82	-19.15
-40.81	-19.15
-42.32	-19.18
-40.62	-19.16
-44.22	-19.25
-46.31	-19.25
-40.49	-19.2
-42.15	-19.22
-45.91	-19.18
-41.15	-19.22
-42.61	-19.25
-54.5	-19.15
-42.43	-19.26
-44.93	-19.15
-43.88	-19.25
-42.95	-19.25
-42.71	-19.23
-44	-19.21
-47.52	-19.19
-43.4	-19.22
-45.59	-19.26
-44.34	-19.28
-41.9	-19.29
-43.24	-19.29
-53.88	-19.32
-48.91	-19.28
-42.25	-19.35
-42.17	-19.35
-47.5	-19.38
-44.07	-19.36
-41.1	-19.37
-42.31	-19.36
-40.11	-19.34
-44.7	-19.37
-44.39	-19.34
-45.2	-19.39
-43.18	-19.36
-42.08	-19.39
-45.78	-19.38
-42.54	-19.39
-45.98	-19.37
-47.15	-19.43
-50.34	-19.41
-41.7	-19.42
-42.6	-19.44
-54.98	-19.44
-50.67	-19.42
-44.47	-19.51
-41.94	-19.51
-40.63	-19.47
-40.51	-19.43
-45.54	-19.5
-44.11	-19.47
-42.68	-19.44
-43.72	-19.42
-43.36	-19.41
-44.42	-19.5
-44.29	-19.45
-41.39	-19.41
-42.96	-19.43
-49.77	-19.48
-42.03	-19.51
-42.36	-19.4
-44.06	-19.53
-41	-19.51
-44.67	-19.51
-41.68	-19.48
-44.53	-19.53
-48.35	-19.62
-44.16	-19.58
-47.97	-19.6
-43.3	-19.6
-51.4	-19.55
-45.79	-19.57
-46.59	-19.61
-43.68	-19.63
-43.88	-19.63
-42.72	-19.63
-43.97	-19.64
-46.01	-19.56
-42.61	-19.55
-42.87	-19.58
-44.88	-19.59
-44.64	-19.62
-56.03	-19.55
-42.33	-19.6
-41.97	-19.64
-41.56	-19.56
-46.2	-19.61
-41.19	-19.66
-52	-19.66
-42.24	-19.65
-46.99	-19.63
-43.58	-19.62
-44.06	-19.63
-46.17	-19.68
-43.99	-19.7
-44.74	-19.7
-43.01	-19.7
-42.64	-19.68
-40.44	-19.73
-49.1	-19.67
-43.85	-19.73
-42.05	-19.76
-43.95	-19.73
-44.56	-19.7
-50.39	-19.71
-42.15	-19.69
-40.13	-19.78
-42.36	-19.73
-44.07	-19.78
-42.06	-19.67
-49.87	-19.77
-45.3	-19.71
-40.88	-19.72
-48.65	-19.71
-43.47	-19.71
-41.59	-19.75
-42.42	-19.74
-45.04	-19.67
-46.4	-19.76
-49.45	-19.76
-44.88	-19.79
-45.97	-19.76
-50.8	-19.78
-41.75	-19.75
-44.32	-19.76
-40.65	-19.73
-43.98	-19.85
-43.93	-19.9
-43.31	-19.8
-50.41	-19.92
-47.63	-19.86
-42.44	-19.83
-45.4	-19.84
-41.71	-19.9
-43.1	-19.81
-44.44	-19.86
-43.16	-19.84
-46.16	-19.87
-45	-19.86
-44.61	-19.85
-43.79	-19.85
-43.51	-19.9
-40.43	-19.83
-42.9	-19.88
-50.52	-19.91
-42.67	-19.83
-47.22	-19.86
-40.64	-19.87
-45.05	-19.92
-44.08	-19.89
-41.06	-19.87
-47.81	-19.93
-45.7	-19.86
-43.63	-19.89
-45.18	-19.89
-41.46	-19.93
-42.12	-19.87
-50.53	-19.97
-50.3	-19.98
-50.17	-19.98
-49.67	-19.98
-50.37	-19.99
-40.58	-19.94
-44.19	-19.94
-44.35	-19.96
-48.35	-19.94
-44.83	-19.97
-48.66	-19.94
-40.87	-19.95
-43.16	-19.96
-42.09	-19.95
-42.67	-19.94
-50.26	-19.96
-54.73	-19.98
-44.71	-19.98
-40.33	-19.95
-43.78	-19.98
-48.09	-20
-42.05	-20
-45.49	-20
-50.73	-20.04
-49.4	-20.03
-49.9	-20.06
-42.26	-20.03
-43.3	-20.05
-49.73	-20.05
-53	-20.01
-42.36	-20.02
-44.24	-20.06
-46.37	-20.02
-44.07	-20.02
-44.12	-20.06
-44.44	-20.03
-41.89	-20.05
-44.32	-20.06
-41.77	-20.03
-41.65	-20.02
-50.59	-20.06
-50.84	-20.15
-48.69	-20.18
-49.02	-20.11
-50.91	-20.07
-40.82	-20.09
-40.56	-20.11
-47.69	-20.07
-40.3	-20.14
-45.28	-20.09
-49.96	-20.07
-50.81	-20.09
-42.26	-20.18
-43.42	-20.07
-45.99	-20.12
-43.77	-20.1
-51.34	-20.07
-41.32	-20.11
-43.89	-20.08
-49.43	-20.07
-44.94	-20.11
-42.57	-20.07
-43.14	-20.11
-44.58	-20.08
-41.58	-20.12
-41.11	-20.09
-45.53	-20.13
-44.17	-20.07
-48.64	-20.07
-42.82	-20.08
-45.76	-20.13
-42.66	-20.13
-47.82	-20.16
-47.43	-20.16
-42.09	-20.18
-46.5	-20.18
-44.16	-20.19
-41.81	-20.15
-49.74	-20.18
-42.96	-20.12
-40.42	-20.27
-50.99	-20.21
-49.37	-20.2
-48.05	-20.2
-40.37	-20.24
-40.31	-20.31
-40.35	-20.32
-45.03	-20.25
-50.8	-20.25
-45.53	-20.24
-50.66	-20.2
-50.27	-20.28
-44.35	-20.26
-44.71	-20.2
-49.17	-20.22
-42.81	-20.23
-41.94	-20.23
-47.83	-20.32
-42.89	-20.21
-44.46	-20.21
-42.72	-20.24
-41.84	-20.25
-50.13	-20.2
-50.56	-20.26
-48.7	-20.27
-40.24	-20.28
-43.8	-20.26
-42.61	-20.32
-45.23	-20.29
-44.22	-20.32
-41.55	-20.27
-44.01	-20.33
-42.44	-20.28
-50.88	-20.28
-42.31	-20.3
-50.94	-20.27
-45.89	-20.28
-40.84	-20.32
-43.07	-20.29
-50.73	-20.27
-49.76	-20.29
-50.41	-20.26
-40.47	-20.31
-42.72	-20.33
-51.33	-20.38
-49.19	-20.37
-40.5	-20.38
-43.33	-20.34
-49.77	-20.43
-49.5	-20.34
-50.68	-20.37
-41.67	-20.34
-40.77	-20.43
-44.36	-20.41
-42.07	-20.43
-44.04	-20.41
-44.77	-20.4
-47.24	-20.36
-48.4	-20.34
-46.79	-20.37
-47.11	-20.39
-50	-20.45
-41.93	-20.35
-43.67	-20.4
-42.79	-20.44
-44.53	-20.37
-41.13	-20.37
-45.7	-20.4
-42.15	-20.38
-43.1	-20.4
-41.26	-20.38
-50.12	-20.41
-41.53	-20.36
-50.53	-20.45
-42.91	-20.42
-42.26	-20.44
-41.46	-20.4
-50.75	-20.44
-41.88	-20.46
-46.34	-20.44
-50.2	-20.4
-49.33	-20.45
-40.38	-20.43
-46.06	-20.46
-45.1	-20.46
-45.54	-20.45
-41.95	-20.44
-52.18	-20.4
-48.95	-20.48
-42.63	-20.48
-40.83	-20.57
-44.25	-20.48
-49.68	-20.52
-50.84	-20.48
-42.37	-20.47
-47.78	-20.49
-41.96	-20.53
-42.46	-20.49
-41.7	-20.52
-51.1	-20.47
-43.02	-20.56
-43.17	-20.49
-51.46	-20.58
-45.54	-20.52
-42.22	-20.51
-44.42	-20.52
-43.84	-20.52
-48.62	-20.52
-46.93	-20.56
-42.8	-20.53
-44.66	-20.56
-41.22	-20.54
-47.96	-20.54
-46.44	-20.53
-51.33	-20.48
-42.13	-20.58
-44.04	-20.55
-43.69	-20.53
-45.84	-20.51
-50.37	-20.52
-44.89	-20.56
-42.72	-20.59
-41.95	-20.59
-43.97	-20.63
-50.58	-20.64
-49.48	-20.6
-43.3	-20.63
-50.17	-20.65
-42.86	-20.63
-46.15	-20.61
-40.54	-20.61
-41.82	-20.63
-41	-20.65
-44.48	-20.65
-50.71	-20.62
-45.15	-20.65
-47.5	-20.65
-47.02	-20.66
-44.27	-20.64
-47.35	-20.6
-46.62	-20.73
-47.9	-20.7
-50.91	-20.68
-42.35	-20.67
-43.6	-20.68
-43.08	-20.67
-43.8	-20.67
-42.51	-20.67
-49.19	-20.72
-51.09	-20.68
-44.11	-20.7
-40.71	-20.69
-48.17	-20.69
-42.11	-20.71
-41.5	-20.73
-42.63	-20.67
-46.77	-20.73
-49.69	-20.73
-50.03	-20.67
-49.56	-20.7
-44.99	-20.69
-48.96	-20.71
-41.91	-20.73
-49.51	-20.83
-40.65	-20.81
-45.92	-20.74
-46.39	-20.83
-45.28	-20.75
-42.88	-20.75
-49.83	-20.74
-42.05	-20.79
-46.85	-20.78
-40.76	-20.84
-40.86	-20.76
-42.71	-20.75
-46.24	-20.76
-44.69	-20.75
-48.59	-20.74
-43.81	-20.83
-41.72	-20.79
-42.15	-20.83
-42.39	-20.85
-48.8	-20.79
-49.98	-20.85
-49.36	-20.78
-43.48	-20.78
-42.8	-20.84
-47.13	-20.78
-41.39	-20.81
-43.66	-20.79
-41.2	-20.78
-42.76	-20.79
-43.16	-20.78
-45.56	-20.81
-42.28	-20.78
-50.35	-20.78
-43.5	-20.86
-40.96	-20.78
-43.35	-20.81
-44.3	-20.86
-51.49	-20.88
-43.1	-20.9
-48.06	-20.99
-42.06	-20.89
-42.6	-20.87
-48.69	-20.91
-41.83	-20.89
-42.27	-20.91
-47.02	-20.9
-41.65	-20.98
-45.81	-20.94
-49.26	-20.92
-42.83	-20.91
-49.9	-20.89
-43.37	-20.92
-43.61	-20.92
-42.98	-20.87
-51.6	-20.9
-47.6	-20.87
-45.44	-20.98
-49.78	-20.89
-43.23	-20.88
-43	-20.99
-46.77	-20.89
-41.96	-20.89
-51.31	-20.87
-46.12	-20.99
-50.25	-20.87
-49.02	-20.94
-44.58	-20.94
-44.94	-20.92
-44.37	-20.98
-45.25	-20.94
-41.19	-20.97
-49.43	-20.93
-40.94	-20.99
-45.07	-20.88
-44.06	-20.89
-48.91	-20.99
-49.17	-20.93
-50.1	-20.94
-41.35	-20.93
-48.53	-20.94
-42.5	-20.98
-48.96	-21.13
-50.21	-21.06
-42.21	-21
-44.05	-21.12
-51.3	-21
-45.19	-21.03
-48.77	-21.02
-48.28	-21
-43.82	-21
-41.57	-21.07
-47.84	-21
-41.36	-21.07
-41.94	-21.04
-52.49	-21.06
-43.99	-21.1
-45.06	-21.06
-44.2	-21.02
-54.91	-21.09
-47.04	-21.08
-49.22	-21.07
-41.6	-21.07
-46.75	-21.02
-46.53	-21.01
-42.15	-21.02
-43.61	-21.04
-48.95	-21.13
-43.17	-21.02
-44.8	-21.02
-55.83	-21.12
-48.03	-21.11
-49.53	-21.05
-45.66	-21.06
-47.41	-21.01
-44.22	-21.12
-42.7	-21.02
-51.11	-21.09
-46.21	-21.1
-49.77	-21.1
-49.39	-21.08
-42.6	-21.02
-46.66	-21.1
-40.88	-21.09
-43.77	-21.08
-46.42	-21.08
-44.16	-21.12
-42.85	-21.02
-42.98	-21.11
-43.41	-21.05
-42.41	-21.09
-48.67	-21.08
-41.78	-21.09
-45.83	-21.11
-46.95	-21.2
-43.72	-21.14
-50.35	-21.26
-45.42	-21.18
-48.42	-21.14
-50.49	-21.14
-42.63	-21.14
-41.08	-21.16
-44.61	-21.21
-51.78	-21.21
-42.78	-21.18
-48.29	-21.21
-43.8	-21.25
-41.89	-21.22
-43.35	-21.18
-42.85	-21.21
-45.27	-21.21
-42.26	-21.17
-43.2	-21.15
-46.51	-21.23
-48.78	-21.18
-47.82	-21.21
-44.48	-21.15
-43.02	-21.18
-43.95	-21.18
-48.57	-21.26
-49.57	-21.2
-51.04	-21.15
-48.93	-21.2
-49.76	-21.22
-48.08	-21.23
-44.79	-21.17
-43.52	-21.24
-51.68	-21.23
-51.57	-21.24
-44.28	-21.24
-49.15	-21.26
-45.08	-21.15
-45.02	-21.26
-44.93	-21.17
-49.27	-21.22
-43.02	-21.26
-50.94	-21.19
-46.18	-21.23
-43.17	-21.23
-52.67	-21.23
-45.49	-21.26
-51.85	-21.31
-42.55	-21.28
-50.62	-21.28
-48.83	-21.32
-42.28	-21.27
-43.42	-21.29
-44.83	-21.28
-46.81	-21.28
-49.4	-21.27
-49.66	-21.28
-42.88	-21.32
-47.33	-21.28
-47.56	-21.31
-51.65	-21.32
-50.21	-21.32
-50.86	-21.32
-42.65	-21.33
-45.77	-21.29
-48.69	-21.32
-43.53	-21.33
-47.44	-21.29
-46.32	-21.31
-51.74	-21.31
-46.68	-21.29
-42.8	-21.33
-49.51	-21.34
-43.41	-21.35
-48.07	-21.35
-44.71	-21.34
-49.07	-21.37
-42.46	-21.35
-46.13	-21.35
-50.75	-21.35
-46.94	-21.35
-43.26	-21.36
-51.6	-21.38
-50.13	-21.39
-42.15	-21.39
-46	-21.36
-50.28	-21.36
-46.52	-21.37
-41.94	-21.39
-43.05	-21.37
-48.52	-21.44
-51.74	-21.5
-45.49	-21.41
-48	-21.45
-44.95	-21.42
-41.14	-21.45
-42.97	-21.45
-49.57	-21.48
-47.6	-21.47
-41.67	-21.46
-48.22	-21.4
-45.2	-21.45
-47.01	-21.45
-50.57	-21.51
-42.33	-21.44
-41.91	-21.48
-46.73	-21.46
-43.31	-21.51
-50.49	-21.42
-51.28	-21.5
-43.76	-21.43
-42.45	-21.52
-54.16	-21.46
-43.5	-21.48
-51.35	-21.47
-46.25	-21.52
-47.36	-21.5
-43.15	-21.48
-49.81	-21.49
-49.31	-21.48
-44.9	-21.52
-45.82	-21.46
-46.37	-21.48
-51.86	-21.46
-44.34	-21.49
-42.85	-21.43
-49.95	-21.47
-44.62	-21.48
-51.43	-21.46
-44.17	-21.49
-51.07	-21.58
[truncated: 1,407 more rows]

## Sheet: (C) Global records
Longitud	Latitud
-74.1155	40.689
-4.441	36.7277
120.414	23.7723
-82.0313	39.9632
-90.163	32.4322
-90.6232	36.4149
-85.922	30.721
-97.0982	32.9479
4.34568	44.428
-76.6342	39.3303
-73.518	40.6909
106.802	-6.59451
-97.4651	35.1958
-77.3419	38.9261
-95.713	36.0341
-78.8475	35.7772
-77.9825	35.4345
139.77	35.68
-92.4466	38.9462
-90.0925	30.4741
-97.7678	30.2981
-98.1005	29.7291
-82.006	33.3196
-101.865	33.5812
-77.7821	34.3009
-97.1375	35.4453
-78.7148	35.7789
-94.1235	30.084
6.08317	43.3079
-96.5004	35.1482
121.564	31.2312
-73.9701	40.6295
-83.1542	39.9276
-73.7964	40.9236
4.89407	45.7727
-117.919	33.7336
12.4745	41.6853
11.4854	43.6579
139.7	35.69
9.41972	49.7898
5.57909	51.2041
17.1263	43.2017
-83.8101	33.8757
-75.9616	39.5428
34.9111	32.0401
-84.2859	37.5617
-91.1627	30.5642
101.255	21.9303
-84.3104	37.5637
-95.3162	32.1655
-97.7582	30.4442
-75.6747	39.792
23.7451	37.885
-76.9964	38.9795
-77.1554	39.1377
-97.6744	30.2556
-38.5092	-13.0029
-84.2999	33.8275
4.46684	50.3644
-74.7856	40.2327
-76.9898	38.942
-76.88	38.9083
-74.9613	39.8024
-84.4859	39.1546
1.3561	38.9627
-78.1439	39.1602
-98.5415	29.5294
-97.3049	30.8383
-97.0264	32.6711
101.774	3.33445
-77.09	38.82
120.24	22.97
-95.6502	30.42
-84.3288	33.7494
-97.7187	30.3236
-96.3974	30.1657
-89.8464	38.9494
-86.3226	39.8735
-80.8964	34.1619
-97.7844	31.2705
-84.5049	39.092
11.6374	44.7728
-74.1228	40.5623
-76.8221	39.0012
103.82	1.41
113.963	22.4096
-75.2126	39.9537
100.289	5.35657
100.3	5.34
-74.0972	40.7941
101.786	2.927
84.9035	19.2527
-84.482	31.186
-78.1553	38.9009
-81.9877	29.7252
-76.5642	38.8879
-95.2018	39.0397
-97.5865	33.3308
-77.9832	39.098
-87.4503	32.9078
-87.8136	32.537
-97.608	33.3992
-77.957	39.0879
-83.4049	35.7288
-76.5461	38.8684
-88.1893	31.8255
-87.4128	32.8968
-97.6542	33.3943
-84.3931	35.9497
-84.3137	35.9195
145.093	-37.9333
26.39	40.93
72.824	32.93
73.285	33.27
72.708	32.768
72.315	31.265
73.712	32.948
72.816	32.58
73.594	33.03
73.996	31.083
74.041	32.554
74.473	32.669
74.212	32.648
72.841	32.04
73.035	33.702
72.713	32.779
74.063	32.572
74.208	32.647
73.33	33.471
74.046	32.644
71.504	30.176
74.335	31.575
74.089	32.555
73.612	30.884
73.77	32.888
72.886	32.28
72.337	31.305
72.19	31.16
74.172	32.096
72.582	30.878
73.91	32.807
-81.993	29.689
-157.801	21.3319
121.28	31.13
-6.82	34.02
113.43	22.54
130.077	32.2134
95.3329	28.0594
95.36	27.49
100.371	5.395
100.437	5.521
100.29	5.28
100.444	5.365
100.21	5.39
76.4345	9.6265
75.0981	12.3983
76.825	9.4119
139.55	35.61
99.1	14.63
99.53	13.58
102.5	12.5
-71.4128	41.834
-71.4629	41.7903
-71.1869	41.613
-93.6	42
-90.68	41.53
-90.53	41.54
-90.63	41.49
-93.58	41.54
-93.6	42.04
-77.423	35.4613
-77.3767	35.6457
-77.5005	34.5408
-77.6159	34.7571
-77.4785	34.721
-77.441	35.3771
-78.0244	33.9353
-76.7699	36.5038
-77.4473	34.7392
-76.6107	36.4414
-77.4631	35.6056
-77.8525	34.2016
-82.744	35.2221
-77.3439	34.6744
-76.1939	36.5508
-77.3495	35.6528
-77.9009	34.0307
-78.6112	33.9296
-77.95	34.2038
-77.3622	35.5941
-76.7	36.44
-77.7869	34.2906
-76.6139	36.342
-75.7982	36.2802
-77.4531	34.5858
-77.3753	34.7303
-77.957	35.3529
-77.4225	35.4579
-78.1477	34.3149
-77.4212	35.5193
-78.1676	34.0588
-77.3444	34.5958
-82.7211	35.2502
-76.0123	36.3917
-80.8179	35.2297
-80.6309	35.1964
-80.8557	35.2612
-77.3916	34.7586
-80.9481	35.1912
-77.97	35.3579
-80.827	35.3263
-82.9566	35.5263
-80.7444	35.4761
-82.3627	35.6283
-80.761	35.1741
-80.8439	35.2343
-80.9178	35.1517
-82.3627	35.6024
-82.9049	35.5528
-80.8986	35.4759
-82.4196	35.2796
-77.4558	34.5764
-80.6542	35.4392
-80.6058	35.3897
-80.6142	35.4917
-82.5883	35.3115
-82.4996	35.6008
-80.885	35.2244
-82.2818	35.6245
-83.0047	35.4734
-82.4944	35.4272
-82.6557	35.5754
-80.7598	35.0721
-82.6714	35.3111
-80.4228	35.4158
-78.3456	35.7985
-82.8955	35.4725
-80.7974	35.1832
-82.6178	35.5842
-82.4499	35.3182
-78.6968	35.8213
-78.65	35.79
-83.0092	35.5896
-79.8005	36.0415
-78.6771	35.6264
-78.7812	35.5861
-82.8291	35.5433
-82.7073	35.2601
-80.4266	36.0956
-80.2111	36.103
-77.6385	35.7918
-77.5796	36.0919
-80.2509	36.1336
-80.3216	36.1571
-80.114	36.0901
-80.139	36.1616
-77.5072	36.0055
-80.3368	36.0761
-77.4336	35.9967
-77.8069	35.9162
-80.2142	36.0664
-80.3276	36.0801
-77.6957	35.8126
-77.7477	36.0519
-80.2321	36.1349
-77.7118	36.1052
-79.7783	36.0914
-78.8449	35.6821
-77.6255	35.8599
-79.8326	36.1152
-79.7979	36.0827
-78.4552	35.7869
-78.5196	35.7948
-78.9012	35.0658
-78.647	35.7973
-78.9298	34.9942
-78.5816	35.9058
-78.989	35.2009
-79.8853	36.0654
-78.6929	35.7824
-78.6734	35.8371
-80.0595	35.9956
-79.6423	35.9727
-78.9918	35.0188
-78.8979	35.1148
-80.7718	35.2729
-80.7009	35.185
-80.7644	35.3833
-80.7706	35.2467
-80.7165	35.1713
-80.6966	35.2976
-81.0343	35.0747
-80.7406	35.2264
-80.8805	35.2713
-80.7889	35.3193
-80.7849	35.3346
-80.8076	35.0461
-80.7932	35.2844
-80.8288	35.1377
-80.6447	35.2473
-80.7531	35.1412
-80.9989	35.2376
-80.8174	35.0238
-80.7744	35.1047
-80.7449	35.0672
-80.7347	35.3261
-80.5889	35.2103
-80.8643	35.0577
-80.9133	35.2026
-80.8488	35.2078
-80.795	35.4293
-80.9717	35.1027
-80.8692	35.416
-80.8016	35.335
-80.9251	35.3948
-80.8533	35.1002
-80.8797	35.1195
-80.7442	35.1551
-80.885	35.0659
-80.89	35.1385
-80.7345	35.3666
-80.6834	35.1227
-80.917	35.3168
-80.9235	35.4761
-80.8178	35.1124
-80.9855	35.3106
-80.8298	35.5018
-86.144	39.6996
-86.1233	39.6788
-86.3172	39.739
-86.1138	39.8428
-85.9878	39.8913
-86.1991	39.6394
-86.125	39.9012
-86.2909	39.7973
-86.0697	39.81
-85.9929	39.8411
-86.1797	39.8503
-85.9762	39.736
-86.196	39.7309
-86.0561	39.7552
-86.1456	39.8935
-86.0539	39.8885
-85.9932	39.6672
-86.1282	39.6601
-86.2322	39.6927
-86.3137	39.7899
-86.1128	39.7157
-86.2482	39.7747
-86.3102	39.8014
-86.1736	39.7045
-86.0745	39.715
116.781	6.80632
-81.3192	29.8521
-81.34	29.9
-81.3146	29.83
-81.333	29.8898
-81.2777	29.858
-81.2885	29.8877
-81.4924	29.9138
-81.3971	30.1834
-81.3748	30.03
-81.4399	29.6345
-81.2965	29.9247
-81.4715	29.659
-81.4328	30.2479
-81.3248	29.7899
-81.5755	29.9482
-81.3532	29.9596
-81.3795	29.8143
-81.3559	29.848
-81.3758	29.9075
-81.6342	30.1229
-81.4184	30.1252
-81.5106	29.8467
-81.5466	30.0474
-81.481	29.9774
-81.6127	30.0728
-81.6524	30.0815
-81.3645	30.1476
-81.3329	29.6544
-81.4722	29.742
-81.4534	29.7675
-81.3438	29.8143
-81.5522	29.8228
-81.3355	29.9522
-81.5871	29.9891
-81.5062	29.7256
-81.4353	30.0907
-81.385	30.2141
-81.6009	30.1107
-81.5173	29.9808
-81.3935	30.0181
-81.4613	29.8608
-81.402	30.2515
-82.548	27.591
-82.529	27.601
-82.425	27.565
-82.426	27.419
-82.525	27.427
-82.499	27.449
-82.534	27.49
-82.58	27.52
-82.549	27.439
-82.538	27.516
-82.621	27.447
-82.504	27.574
-82.504	27.407
-82.48	27.565
-82.138	27.571
-82.362	27.489
-82.592	27.489
-82.588	27.529
-86.23	30.39
-82.546	27.554
-86.2261	30.365
-86.1523	30.3776
-86.1853	30.3746
-86.3158	30.4025
-85.9961	30.274
-86.1149	30.3178
-86.2655	30.3717
-86.1582	30.3295
-86.3963	30.3972
-86.3593	30.3813
-86.0694	30.3469
-86.0957	30.3612
-86.3215	30.3736
-86.089	30.3892
-86.0245	30.2923
-81.4195	28.3714
-81.5023	28.7583
-81.5493	28.6349
-81.6505	28.765
-81.3857	28.3795
-81.5426	28.4423
-81.5875	28.5014
-81.3362	28.6281
-81.4841	28.5101
-80.9963	28.4983
-81.0223	28.5647
-82.48	27.481
-82.158	27.35
-82.243	27.347
-82.17	27.471
-82.324	27.475
-82.593	27.57
-82.26	27.408
-82.377	27.427
-82.304	27.408
-82.402	27.485
-82.551	27.475
-82.117	27.273
-82.2	27.591
-82.684	27.468
-82.657	27.503
-82.133	27.427
-82.098	27.603
-82.497	27.628
-82.23	27.287
-82.553	27.64
-82.2892	28.5284
-82.1746	28.4942
-82.555	28.4927
-82.3848	28.571
-82.4319	28.4846
-82.6305	28.461
-82.2069	28.5108
-82.4695	28.5318
-82.2642	28.6428
-82.5236	28.6362
-82.577	28.5731
-82.4853	28.4633
-82.4336	28.6227
-82.6165	28.4817
-82.6178	28.5343
-82.3524	28.5725
-82.5912	28.6897
-82.4646	28.4401
-82.6528	28.4509
41.6171	41.6272
41.6307	41.6045
41.6481	41.6354
41.6041	41.5989
-76.8469	39.2002
-77.8837	34.1827
-87.5035	34.8351
-96.7001	33.1681
-76.534	38.7116
-81.9568	34.9308
-90.1021	29.9246
-95.7715	29.7584
-91.8318	35.2011
103.85	1.28
-97.2722	32.7428
100.297	5.4348
100.291	5.43799
-97.5073	30.3173
114.177	22.501
114.136	22.4443
120.49	23.475
120.475	23.5586
101.581	3.03772
-84.2025	30.5541
100.217	5.45478
100.19	5.46
101.661	3.12127
-84.3252	30.5056
121.16	24.7
-95.1838	29.5412
-98.3328	26.2246
114.083	22.4315
101.661	3.12618
-50.9668	-23.2793
-98.4105	29.8406
-98.3481	21.0169
-81.7893	27.7184
-85.0078	35.2547
-86.239	39.9882
110.38	-7.78
-155.093	19.7517
-82.4991	28.0143
-86.1156	39.9943
-86.0639	39.9342
121.525	25.0969
2.84998	42.0363
-82.4307	28.097
-85.1065	34.9899
120.063	23.0816
114.137	22.2629
-81.242	28.4903
-158.038	21.5261
-82.4153	28.0611
-155.681	20.0213
101.956	2.69528
127.036	37.7048
-86.116	39.954
114.079	22.4294
-97.4565	30.2537
-76.178	36.7869
103.81	1.27
-48.4902	-1.45575
-82.9663	40.07
11.9395	45.3991
-78.6878	35.7246
107.631	-6.85543
-86.0354	40.0599
127.993	26.4932
-96.1341	15.7692
-90.1948	30.2448
-93.2589	37.1341
-99.2035	18.7827
-77.2486	38.9988
-90.7062	34.2157
-77.1741	39.0486
-95.777	29.7407
13.4503	42.3406
-86.1316	39.9504
-95.5968	29.7548
-97.4021	30.3912
10.1463	45.3509
-100.13	25.4
120.261	23.6206
-86.0055	39.9489
-86.0124	39.9619
101.714	3.725
-88.2315	30.6405
-73.9724	40.6041
-77.3872	38.7801
-77.4543	38.9129
101.62	3.09
-90.0649	30.3151
-97.6124	30.5595
121.598	23.9352
-157.875	21.3883
-86.0909	40.0581
107.607	-6.92205
-155.817	20.2361
49.1369	-12.9688
-94.2971	35.335
-75.0219	39.9036
120.817	13.4781
-85.9555	39.934
-98.9698	18.9077
108.224	-7.3557
-90.2914	38.6352
-73.95	40.8
-53.8857	-29.6085
-77.0458	38.8488
-96.8517	35.8824
-84.3385	39.1023
114.174	22.3389
-97.56	32.2678
-96.9367	19.5423
88.4383	22.9778
-103.53	34.1113
-77.1068	38.88
-84.5146	39.1485
-77.3146	38.8197
-90.0618	30.3543
2.8282	41.6923
-84.157	33.9367
10.2776	45.0833
-78.1864	33.9204
-95.7198	29.9695
-85.9801	39.9391
114.149	22.2452
-4.52933	36.7434
-73.9401	40.7352
126.425	36.7044
99.1589	-1.60372
127.758	26.2414
-157.724	21.3048
10.234	45.5841
-82.41	27.99
-76.6	39.4
-79.3684	35.1473
103.844	1.42431
-155.721	20.0283
-155.616	19.7997
-84.116	34.1901
114.249	22.2644
-97.827	30.245
3.13474	42.4797
-78.0653	34.4818
-73.5547	40.6422
-78.1011	34.559
11.6612	44.902
-73.5469	40.7659
-97.4103	32.5577
-97.1355	29.8484
-77.1792	38.9329
10.8894	45.9267
10.4794	45.2931
-75.3489	39.8533
10.0188	45.1358
-90.0977	30.3882
-83.9235	35.958
-0.131755	39.7984
-97.1536	29.958
-97.4536	35.6459
-99.6974	32.4408
-80.9391	34.8503
-77.3857	38.9688
11.2621	46.4751
-94.0242	30.8143
-98.426	30.1038
-97.5101	30.3634
-97.5688	30.382
-96.8547	32.3118
-97.736	30.2852
-97.0663	33.0167
-97.0149	32.3114
-78.9639	35.9692
133.719	33.6188
-97.7072	30.3087
-78.916	35.9984
-97.6805	32.7555
-98.2112	26.2316
-118.071	34.101
-118.004	34.1217
-157.753	21.3775
-101.973	33.4714
14.4666	40.9323
2.21201	41.4914
2.26798	41.5713
-97.4659	35.2128
2.14999	41.4094
-73.927	40.6123
-89.575	40.7185
121.625	25.0857
101.676	2.86584
-89.2697	37.4577
-79.9367	32.7822
-99.4714	21.219
-96.8181	30.6585
-73.9654	40.7829
4.43352	43.7997
120.421	23.5439
23.861	38.0182
-84.168	39.8944
-75.5374	39.7414
114.137	22.3352
10.363	44.7839
-77.2497	38.6582
2.35164	41.4944
-98.0278	20.5492
-98.8872	21.6658
-100.184	26.5028
-98.0942	20.3986
-99.3819	20.7369
-96.6056	18.5389
-98.875	21.4375
-98.0856	20.4644
-99.1461	23.7361
-98.42	21.1403
-100.523	28.7
-99.3597	22.5583
-98.7714	21.2728
-95.0492	17.1989
-95.1639	17.4486
-99.095	21.2186
-105.065	40.5483
-96.6617	18.6
-100.235	25.6789
-95.2083	17.4811
-99.0528	21.2653
-93.1167	16.7528
-95.3	17.2228
-98.0544	20.4875
-95.0508	17.3292
-98.5381	21.1331
-99.6681	20.5806
-98.9156	21.2047
-98.6656	21.1653
-97.7392	25.9511
-95.7808	17.1628
-95.0417	16.8722
-99.0631	18.8836
-96.5347	18.0708
-97.5042	25.8797
-98.9547	18.8117
-97.8686	22.2553
-99.4022	25.9047
-98.7103	21.0789
-99.5081	27.4864
-99.0408	21.7017
-99.6042	22.3983
-95.1069	17.0103
-99.2019	24.0153
-98.0683	20.5969
-99.1644	20.9444
-100.18	23.6722
-98.5497	21.1797
-95.1431	17.5153
-96.4264	18.4456
-99.6458	21.8436
-96.1239	18.0861
-95.3986	17.3492
-96.2792	18.2292
-98.8181	21.5583
-98.6056	21.1636
-98.2078	23.7675
-99.3031	20.9747
-98.0336	20.4897
-99.8172	24.0994
-98.7917	21.2611
-96.72	17.0678
-99.0536	23.0389
-98.2917	21.0286
-96.4583	18.5069
-96.3175	18.2831
-99.0211	21.6211
-98.2864	21.0308
-98.4833	24.2144
-100.502	26.5342
-98.5839	21.1028
-98.7789	22.0033
-96.3356	18.3
-98.4489	20.9022
-96.6314	18.5514
-95.3292	17.4431
-98.475	21.0681
-98.7708	21.1967
-98.9047	21.5403
-98.9606	22.6917
-99.1811	20.94
-98.3178	21.1619
-99.4122	22.4544
-99.3108	21.0519
-98.9747	20.9903
-100.308	25.6711
-98.9692	21.105
-96.35	18.3528
-98.9442	21.2406
-98.8142	20.5875
-98.2853	20.8339
-99.3614	22.52
-98.5253	20.9514
-98.0822	20.4322
-99.1603	18.6289
-93.2122	18.3956
-95.0931	16.9617
-98.2542	21.0669
-98.5078	21.0525
-98.8075	21.3106
-96.3367	18.2147
-98.9467	21.2872
-97.8144	25.6736
-98.5819	20.8967
-98.4797	21.1231
-99.3558	23.5853
-98.2125	21.0167
-99.2928	22.3736
-95.2608	17.5381
-98.2539	20.9172
-98.3819	20.9492
-99.1356	21.1036
-99.3117	22.1542
-95.2556	17.475
-95.975	18.1208
-98.9608	18.8656
-93.0181	18.1658
-95.4319	17.4486
-99.3225	22.5208
-99.0758	23.7711
-98.8569	21.6742
-99.0292	18.9219
-99.0625	20.8764
-98.8397	21.3578
-99.4086	24.1525
-98.2011	20.3997
-99.19	21.005
-98.6608	21.6022
-98.3692	21.0422
-98.9025	21.1589
-98.5522	21.1319
-99.2597	18.6111
-98.7783	21.2494
-98.9533	21.4219
-99.125	20.8836
-95.0375	17.0125
-95.1953	17.2431
-98.3275	21.0792
-98.0211	20.5267
-99.0389	21.6506
-98.6906	21.1311
-99.3206	22.5486
-99.0064	21.1942
-99.8022	25.1678
-98.8528	21.1389
-99.3453	20.9814
-99.4894	24.2728
-98.3889	21.1533
-99.6439	21.9967
-98.9722	21.4847
-98.0606	20.5442
-99.2708	18.5594
-99.7669	20.9156
-100.655	22.245
-95.0722	16.8011
-98.9269	21.6733
-98.9381	21.7836
-95.1653	17.3925
-98.9447	22.9958
-98.9667	21.5461
-98.9903	21.3861
-98.7994	21.1533
-98.7542	21.9353
-98.3556	20.8983
-98.1583	24.8475
-99.5389	26.3106
-101.12	27.8483
-99.7322	21.5053
-97.8472	16.625
-98.4547	20.8606
-98.915	21.8119
-98.3453	21.1506
-99.3197	21.4767
-99.4744	21.6992
-100.001	25.5903
-98.9931	18.72
-99.1708	22.115
-98.6325	22.4944
-98.6478	21.3653
-99.1864	18.5964
-99.0097	21.9819
-95.1972	17.4453
-99.0953	20.8375
-99.6158	24.2314
-99.5114	21.1508
-98.7808	20.9644
-86.8336	21.1611
-99.0564	21.7533
-98.6719	21.2072
-97.0542	20.0606
-97.6361	25.6425
-98.6781	20.4994
-99.1356	22.1792
-95.3186	17.3425
-101.681	21.1186
-98.8125	21.1736
-96.0014	18.1181
-95.0194	16.4333
-98.5569	21.3758
-95.0261	17.0689
-98.3939	21.0144
-98.7278	21.4014
-98.9722	21.6778
-95.225	17.3881
-98.3831	20.9622
-99.0206	21.2139
-98.9211	20.6397
-98.5275	21.0931
-98.7669	22.5425
-99.3803	23.4053
-98.4517	20.9861
-95.0458	17.0722
-99.3072	23.4786
-99.48	23.6794
-95.0372	16.9931
-98.9714	22.7433
-99.0569	21.5286
-97.1208	15.9208
-98.3689	20.9997
-98.5378	21.25
-98.3753	22.2139
-76.9757	35.3555
2.25451	41.4562
-89.0331	31.5681
10.0534	45.1261
-81.8051	41.4283
-94.3016	35.3256
-73.8522	40.7927
-77.4968	38.6605
-76.6124	39.2802
-76.8621	38.9561
-157.73	21.3933
-0.205513	39.6873
2.05579	41.4712
1.86595	41.4554
2.72669	39.622
-1.16061	37.9757
-1.01352	37.6349
-0.414971	39.5164
-4.23278	36.7196
-0.283553	39.9929
-1.17974	38.0579
-0.372066	39.4691
-3.65663	36.7484
2.24524	41.6372
2.28856	41.6051
2.01819	41.5541
-0.513517	38.3415
1.12211	41.1452
2.81446	41.9781
-0.394201	39.4904
2.16517	41.6264
-0.338063	39.6683
2.43018	41.6208
2.75982	41.6916
1.84781	42.0975
2.6314	39.6355
1.14031	41.6552
2.07176	41.3745
-0.026499	39.9828
2.91586	39.7214
0.011822	38.8496
0.209459	41.9001
2.95409	42.2563
-0.144208	38.6176
-4.5831	36.6435
-4.74689	36.5025
-4.55326	36.5987
2.76769	41.9586
2.62875	39.5833
1.90814	42.0569
-0.449193	39.4826
1.62449	41.2841
0.011182	39.9705
2.45281	41.5478
1.69345	41.3251
2.78407	41.6655
-0.114608	38.8437
2.92284	39.7336
2.17411	41.4483
1.87016	41.6637
2.0085	41.2687
-0.179142	38.9659
2.62327	39.5915
2.17861	41.4077
-4.661	36.5065
2.3677	41.6658
-0.503609	38.3931
-0.681825	38.1354
2.75614	42.1128
-0.056179	39.9866
-0.188833	38.9491
-0.409266	39.5474
2.81094	41.931
2.61404	39.5712
2.17065	41.633
2.29697	41.4927
2.2355	41.4438
1.8178	41.7288
-1.23283	37.9592
-0.428559	38.358
2.10939	41.4001
2.83627	41.9674
-0.000558	40.1018
2.09135	41.4338
2.70005	39.6807
3.02595	42.3193
-0.392688	39.4564
1.68466	41.5288
2.92888	41.7265
0.506501	40.8281
2.16814	41.6247
-0.321144	39.3525
-0.507161	38.9711
2.54109	39.5288
-4.50726	36.6073
-0.734742	39.0787
2.53089	41.6518
2.21903	41.6075
-0.473018	39.5382
-0.198214	39.7469
2.32648	41.5833
1.97485	41.4494
2.16426	41.4836
-0.52545	38.238
1.86575	41.5428
-0.297212	39.5897
-0.06402	38.8906
-0.479352	39.8604
3.06555	41.8139
2.44986	41.538
-5.12677	36.4634
0.761474	41.0553
2.71983	41.6967
-0.795643	37.8338
2.46311	41.6585
0.043781	40.0386
2.51939	41.6911
2.68084	39.6121
2.55041	41.7211
-0.79304	37.8164
2.65607	39.5853
-0.075556	39.8824
-0.397585	39.4164
-0.461722	39.4884
-1.18131	38.1006
11.3151	43.3594
1.60824	41.4759
3.03694	41.953
-0.546547	39.5896
-5.00253	36.4825
0.094166	38.8514
3.10158	42.178
2.85965	39.7145
1.24294	41.1342
3.91221	43.8369
1.27266	41.6698
2.06288	41.5137
-0.709412	38.0559
1.98667	41.5455
0.17653	38.7874
-0.450203	39.55
2.11594	41.3686
1.99801	41.5283
2.59684	42.2331
0.377355	40.5541
2.47209	39.5046
2.04423	41.3847
0.494238	40.819
-0.53491	39.5648
2.10938	41.5009
-0.325198	39.5786
2.16505	41.5909
-0.156626	38.9718
-0.402302	39.729
-0.429339	38.388
0.071705	38.6525
2.71073	39.5761
1.723	41.2808
-1.1319	37.9364
0.127612	38.8208
2.11828	41.5692
-4.63856	36.5957
-1.18681	37.9965
2.16251	41.434
1.60525	41.1975
-0.326232	39.4805
12.52	41.85
1.8261	41.5055
0.134769	38.6859
-4.90618	36.5236
1.7264	41.5067
0.041214	38.645
3.37244	39.577
2.06287	41.3053
-0.169853	38.5727
-0.36838	39.4582
1.83539	41.6908
2.21253	41.5454
-0.993643	37.6154
2.77041	39.6575
2.75238	39.4475
3.04498	42.2809
2.02998	41.5271
-1.04498	37.6305
-0.762675	37.8707
1.53436	38.9865
2.48532	41.6857
-96.7619	32.9425
-1.83079	37.1439
0.419066	40.4219
-0.249001	39.2255
-0.101177	38.5475
1.62683	41.193
2.74222	41.6528
2.25732	41.922
4.24288	39.8686
-3.86536	36.7599
2.26532	42.051
2.44585	41.6988
-0.723856	37.6604
2.39436	41.5487
-0.547636	38.1934
2.5396	41.7332
2.61724	41.641
-0.560803	38.4314
-0.410685	42.1349
-0.04894	40.1157
-0.459194	39.5532
0.914364	41.0292
-4.4833	36.641
-0.441808	39.6514
-0.583203	39.2739
2.28685	41.4928
-1.16737	37.9409
-0.998847	37.6287
2.75155	39.4724
-4.72361	36.494
-1.12471	37.9758
-0.389219	39.6146
-0.222298	39.659
-0.343761	39.5454
-0.348297	39.528
1.88518	41.5459
2.66114	41.6214
-96.128	19.167
2.45093	41.6639
-0.736814	39.4603
-0.426005	39.5333
2.8156	42.017
-0.054887	38.6018
1.67531	41.9107
-4.30633	36.7314
2.66369	41.8607
-0.66639	37.9805
2.25	41.501
3.16698	42.1137
1.16849	41.2262
1.39097	41.1679
-4.25373	36.7168
2.70032	42.1994
1.36092	41.133
-4.67184	36.6502
-0.475706	39.4238
16.6856	43.1594
2.00013	41.3182
-0.171923	38.8893
-0.271303	39.7307
-4.36307	36.7259
13.8003	45.5423
2.18198	41.4907
-0.474654	38.9804
2.56837	39.6397
2.08851	41.4726
0.017909	40.0465
-4.41109	36.728
-0.197692	40.0279
1.67369	41.2096
-4.09482	36.7816
2.68433	39.6663
-0.038538	38.6284
1.39025	41.1386
178.43	-18.12
2.70554	41.7503
-0.655675	38.0948
1.55442	41.1919
-0.834205	37.7599
1.48248	41.1727
-0.494345	39.411
2.77436	39.6161
3.04167	39.4845
0.090525	38.6791
1.89981	41.2523
1.9822	41.289
2.49763	42.1845
2.40964	41.5392
4.25703	39.8874
-73.994	40.6825
2.67632	41.618
-0.209884	39.9556
1.83424	41.737
-0.544904	38.2728
-1.03166	37.6176
14.4852	40.6277
-0.001501	38.8619
-4.7851	36.4931
-0.090394	39.941
-4.50152	36.6412
-0.559322	39.3758
-0.547035	39.4249
-0.476434	38.3478
-0.852623	37.5899
-4.48643	36.7354
1.80796	41.5646
-0.694771	38.0219
0.143287	40.0868
-1.15317	38.0109
2.77857	41.8079
-0.641239	38.1523
1.94853	41.7975
0.278165	40.2454
4.14514	39.9344
0.096605	38.7678
1.89609	41.6201
-0.059497	38.8377
2.02566	41.3519
1.41963	38.9241
-0.180576	39.0008
1.03585	41.0639
-0.891256	38.1526
-0.006526	39.9193
3.18007	41.8918
2.30008	41.5351
1.67529	41.5551
2.04237	41.5723
3.11962	39.8342
0.935031	41.4248
2.30161	41.606
2.28843	41.675
-0.355726	39.7434
2.69174	41.6344
-0.621749	39.4487
1.41996	38.9135
12.9	41.47
-0.24226	39.1794
-1.02071	37.6885
2.14362	41.3527
0.034221	38.6887
-0.264106	39.0764
-4.61924	36.5616
2.54519	42.1508
-0.279429	39.6774
3.09392	42.3272
3.36319	39.619
0.586836	40.6163
-0.615245	38.8362
-1.07558	39.1889
2.59671	41.6081
2.12616	41.5104
-1.09277	37.9537
1.98309	41.3969
-0.62833	39.4416
-0.172455	40.1596
1.99682	41.3633
-0.229659	38.5093
1.10116	41.0809
-0.327196	39.677
0.910385	40.9874
2.67542	41.8579
1.46854	39.0212
-5.44632	36.1567
-0.589449	38.2947
2.23613	41.6689
-0.106868	38.5883
1.67999	41.3339
1.9225	41.3324
-1.58303	37.405
-0.547228	39.5661
-0.336143	39.5909
-5.24435	36.3416
1.83434	41.2391
-0.748956	37.9012
-0.577628	39.6309
-0.511228	39.4302
1.93024	41.5219
3.18399	42.2597
-0.537842	39.6289
2.47988	39.4997
-0.142219	40.0311
-0.511754	39.5902
114.192	22.2856
-3.687	40.1815
-5.16896	36.4201
3.12886	41.8477
0.59388	41.0029
0.076975	38.6667
-0.567805	38.9298
2.08926	41.6098
2.25039	41.5012
2.37834	39.5726
-0.084017	39.893
2.65493	41.6358
1.79229	41.6998
-0.209603	39.6873
-0.490319	38.9247
1.15697	41.1202
-3.7888	37.7634
-0.201362	39.9287
0.089999	38.8258
2.82283	41.7141
-0.455868	39.0499
-5.44217	36.1163
-4.95275	36.4956
3.16365	39.7583
2.37072	41.5253
3.12328	39.7624
-0.43	39.43
2.99246	41.9539
1.66267	41.8909
-4.54752	36.6677
0.04002	38.7277
-0.593491	39.628
34.7687	32.0564
3.12305	42.2418
2.66811	41.8314
2.33421	41.5715
2.53367	39.4954
2.57457	41.5874
-0.853375	37.7386
-0.689055	39.4212
80.6	7.26
2.81857	41.8379
2.20588	41.5451
2.26556	41.6656
2.74432	41.9682
-0.608279	39.4699
2.46502	41.7232
0.276201	40.4546
2.29678	41.6372
0.372024	40.5545
-1.23681	38.0113
1.78955	41.4229
3.02933	41.773
-0.75251	38.8752
-5.11049	36.4357
1.94422	41.4229
3.13296	42.1123
1.85071	41.5021
2.22651	41.7965
-0.124996	38.9104
2.46117	41.557
1.77554	41.2573
1.65643	41.5665
1.40501	38.9041
-0.625834	38.7621
1.46195	38.9196
-0.408592	38.3963
1.72852	41.3563
-0.518472	39.5242
1.81632	41.2371
2.84554	41.7007
-4.63734	36.5501
114.161	22.3201
0.094967	40.0596
-0.491645	38.3769
1.16201	41.0644
0.831637	40.9123
1.91235	41.3333
2.72609	39.7637
-0.353831	39.916
2.88208	42.0276
-4.80938	36.499
-1.43132	37.8439
0.168933	38.7925
-0.076919	40.0394
114.175	22.3244
1.52833	41.1826
-4.07138	36.7521
-0.286739	39.0063
-0.550379	38.8314
-0.838485	37.8069
-0.551408	38.8347
-0.603186	38.2303
-3.61344	37.198
2.96842	42.268
-1.5094	37.4329
-0.89973	38.0888
1.78582	41.7848
0.485438	40.4853
2.96599	41.8126
2.68949	41.9824
1.57238	39.0046
1.98169	41.4726
-0.387801	39.1463
-0.43724	39.9082
2.03604	41.4562
2.87692	41.708
-4.81575	36.5014
1.62055	41.5784
1.19854	41.1297
1.67125	41.1992
0.812419	41.7878
-1.25402	38.0829
1.10045	41.3972
2.84067	41.9386
-0.274558	39.5848
1.59617	41.5849
-0.56019	39.1337
114.113	22.5099
-0.62757	38.3449
1.28973	41.7789
-1.93549	36.9402
2.72511	41.7094
2.61209	41.7238
1.87514	41.3656
2.71181	39.5361
-0.609102	38.8162
-0.286372	39.561
2.96187	42.2313
1.51896	38.6767
-4.20377	36.7146
3.27221	39.4498
0.194116	41.9159
3.34709	39.693
-0.056918	40.1476
2.50666	39.6118
3.29974	39.5172
2.37979	41.6502
0.042681	40.1566
11.162	43.6994
2.01359	41.3863
2.0359	41.4916
2.70767	39.5567
1.58189	41.2796
-1.21562	37.8989
-3.95376	36.7289
14.4659	41.2014
2.06713	41.622
2.40866	41.6915
3.07684	41.859
-0.577064	38.9717
-0.415573	38.356
1.59158	39.0539
1.12825	41.1843
3.27612	39.4636
2.01531	41.6092
-4.58376	36.6555
-0.73283	37.672
3.21872	41.9342
0.203744	38.7463
3.15702	42.3677
0.639603	41.0884
-1.49912	37.4303
2.93506	42.1241
-0.485722	38.4463
2.4069	41.5931
1.27155	41.1296
3.46937	39.7192
1.71329	41.2137
-0.035874	38.619
2.57354	41.7915
-0.740815	37.7411
2.54178	39.5261
1.86567	41.4592
-4.95875	36.4995
-0.061179	38.6421
2.18892	41.5394
-3.71171	36.7344
-0.504874	39.8773
2.8122	42.2476
0.053638	38.8076
-0.331757	39.446
-0.31	39.2
3.01852	39.889
-4.15315	36.7278
-0.947741	38.0778
2.89986	39.7561
2.79208	39.7112
-1.11467	38.0129
1.52578	41.9964
-0.223206	38.9462
2.41858	39.5422
3.00864	43.1884
114.25	22.2642
2.47562	42.1661
2.70973	39.6392
-1.29096	38.0913
-3.69951	36.7383
14.2467	40.8393
1.71386	41.4686
0.141141	38.7112
-3.69238	40.4282
-0.269449	39.2634
0.021374	38.8269
-1.16137	38.0857
2.90445	39.5011
1.39734	41.6216
1.80639	41.4267
1.87335	41.9768
2.51857	41.5724
-3.59554	37.1634
-0.73637	37.9356
-0.333652	39.3854
-0.063505	39.8696
2.16288	41.6879
-0.687836	37.9828
-3.49261	36.7052
1.76458	41.7165
2.37966	39.5401
2.93205	42.1478
-0.096746	38.659
-0.099855	39.9596
-5.07113	36.4536
-63.7967	-22.5177
-0.778533	38.0967
-0.502766	38.9088
2.99889	41.8375
-0.233925	39.9807
2.89095	39.5574
1.47423	41.2638
-0.380665	39.7782
0.039427	38.7908
0.737471	41.0441
-5.99459	37.3884
-6.18789	36.9441
-0.927584	37.6159
1.92069	41.5884
3.06183	42.5334
-1.17845	37.5675
0.055496	38.7104
0.120807	40.3104
-1.18213	38.0173
0.050314	38.8614
2.96454	39.7764
-1.84776	37.1074
1.52032	41.2913
1.78988	41.6826
-0.787324	37.8196
2.95632	42.0485
-0.673404	39.0595
-1.32299	41.3977
3.44955	39.7048
2.68937	39.7894
3.19673	42.0537
-0.061149	38.7871
2.15647	41.5512
1.61842	41.2164
2.86724	42.2266
3.07233	42.1724
1.15885	41.4404
1.9229	41.2598
-0.163527	39.0032
2.04468	41.4358
3.13382	39.3214
-5.46314	36.147
-0.227373	39.7542
3.15747	42.3833
-66.0075	18.4092
-81.755	41.4678
-0.692253	38.9765
-3.64753	40.4026
3.41886	39.6362
1.77732	41.5039
-0.538577	39.4163
2.98399	39.5695
2.01561	41.7612
-79.5756	8.98663
-0.512446	39.0633
2.69169	41.6742
-0.496416	38.8888
3.24407	39.3816
-0.323823	39.8327
-0.727222	39.5262
1.68049	41.9188
1.22421	38.9114
4.27036	39.8542
2.3645	41.6865
3.02148	39.5132
2.83606	39.6921
-4.49976	36.6227
0.068033	40.0474
1.26977	41.2527
-0.720338	39.4134
2.53889	41.6087
2.9062	41.717
2.57631	39.6677
3.83296	39.9927
-0.333308	39.6316
2.48254	42.2109
-0.515595	39.486
-3.58825	36.7366
-0.376235	39.9997
-0.456519	38.4427
1.91282	41.4228
-0.257876	39.2357
-0.365187	39.0968
2.70327	42.023
2.78731	41.8393
2.63558	41.7202
-1.08317	37.9939
22.6973	41.4251
-0.798873	39.4182
-3.67087	40.3739
-0.152502	38.941
3.04244	41.9627
-0.025468	38.8773
-4.44264	36.6974
1.27539	41.3952
2.85415	41.8032
1.75166	41.2215
-0.066947	39.9438
-0.379615	39.6377
3.14694	42.3087
114	22.375
-4.42675	36.7606
0.824485	41.5508
-2.0153	36.8804
3.11821	42.1215
4.23494	39.8912
-3.69674	40.2458
0.66258	41.6125
3.16481	41.9171
0.801742	41.1263
-66.204	18.3899
2.24435	41.9301
-0.93074	37.6306
-4.59453	36.5867
1.48462	41.4242
1.44623	43.5971
0.810297	41.214
2.83751	42.6661
-0.482283	39.3685
1.87425	41.8978
1.04971	41.0751
1.87022	42.0692
-1.0717	38.2452
-1.16517	37.9101
1.29655	41.1398
2.41689	41.7473
-3.01961	42.5028
-4.57686	36.5781
3.10783	41.8489
2.20011	41.6957
0.283089	40.6418
-0.450375	38.9458
2.82031	41.756
1.55861	41.2984
-5.04468	36.4703
3.03415	41.9607
-0.113676	38.9461
2.93787	39.7722
-0.389128	38.4291
114.145	22.2079
1.87444	41.8638
3.02354	41.793
-0.492766	39.2918
-0.361839	38.5017
2.81451	42.0887
-0.84708	38.2339
2.58891	39.5345
1.87581	41.8644
0.421962	40.4077
-0.560505	39.3668
12.604	41.8555
-60.5884	-33.9198
1.43165	41.1591
1.56422	41.2197
3.00114	41.8599
2.89767	39.6494
-0.596589	39.3796
-0.490877	39.6337
-0.556325	40.0362
-0.600438	38.9739
-5.35205	36.1403
-4.48312	36.6737
0.527619	41.5651
2.95866	42.0742
1.90543	41.5244
2.9254	39.3641
2.56189	41.582
-3.83072	40.1466
1.75574	41.5496
1.29004	38.9944
2.77404	41.7474
0.371723	40.3931
1.5385	39.0238
1.72758	41.2947
2.50205	39.5674
-4.68766	36.501
3.08835	42.0209
-1.0653	41.7379
2.0939	41.9863
-0.758635	37.6412
3.14169	39.5827
0.838764	41.8666
-1.27637	37.5599
1.66068	41.3212
1.51689	41.6383
1.17674	41.066
-0.211621	38.9752
-1.04446	37.6054
-1.0341	40.3362
-0.137452	38.5418
-0.428799	39.1512
1.25717	41.117
-0.918545	38.1208
-5.33403	36.2036
2.85288	41.7173
-5.12896	36.4291
-0.318176	39.3089
-0.425322	39.6959
-0.80113	40.8315
2.11745	41.636
-1.3148	37.603
2.93305	39.7061
114.269	22.3163
1.77643	41.3633
-0.426278	39.1136
3.25255	39.5343
1.42629	43.628
0.19416	41.9174
1.94654	41.3747
-73.9194	40.6756
-0.662196	38.011
7.54765	43.9294
7.02482	43.5895
-77.2848	38.7912
-156.056	20.6773
-78.6308	35.581
-97.3586	31.1362
-76.5346	38.7038
-97.1925	32.7526
-84.5023	39.2719
-97.8671	30.1722
-97.7784	30.2838
14.7891	40.7749
12.168	46.1325
-76.7085	38.9908
5.39743	43.1876
5.40116	43.2775
7.29897	43.9395
4.30543	43.8362
6.18395	44.0677
4.79412	43.5592
4.67305	43.6512
5.64314	43.1818
7.15495	43.6747
55.5058	-21.2902
2.93917	42.5847
4.44337	44.3746
3.06083	42.5847
7.48742	51.4641
-80.8297	34.8429
-75.1523	38.3692
109.487	18.2016
9.649	45.7229
114.241	22.4232
-83.8949	39.6875
-73.5894	40.7297
-82.9263	32.3932
-94.2184	35.9712
-77.2	39.14
-88.1966	30.6846
-85.2023	35.1592
-90.6	34.23
-84.5442	39.1969
-76.8473	38.8259
-97.6913	30.2395
-75.3702	40.21
-74.3003	41.0338
-94.35	39.01
-98.19	26.4
-88.4321	38.432
-76.7284	39.9218
-78.8763	38.5113
-84.0229	33.9591
-97.3231	35.2064
-96.5084	29.5959
-94.27	35.2
-95.393	29.8573
-96.4084	36.6247
-75.3988	39.9167
-73.95	40.65
-75.65	39.58
-77.65	39.08
-98.53	29.45
-78.8794	37.7901
-86.78	36.17
-77.9129	37.5494
-76.5605	38.9934
-74.7037	40.2825
-84.28	30.46
-93.8026	39.0687
-85.36	32.61
-75.1071	40.3369
-73.8379	40.6586
-81.71	28.76
-90.0362	29.5033
-84.46	33.79
-86.6781	33.2629
-94.8223	38.8839
-78.8287	35.0502
-84.7659	33.6993
-80.5748	27.7006
-90.4187	36.3673
-80.4434	27.3808
7.97074	48.4757
114.33	22.4606
113.993	22.262
-97.7767	30.2161
-155.834	20.0453
-98.4228	29.57
-154.925	19.3984
-155.788	19.9453
-98.4173	29.3659
10.839	45.8873
-90.0373	30.2453
-90.1321	30.2515
-84.1907	30.4379
-157.916	21.3408
-157.914	21.3047
-157.936	21.3372
-157.984	21.2964
-157.749	21.4367
-157.827	21.3929
-157.713	21.3593
-157.677	21.3372
-158.076	21.4984
-157.856	21.3074
23.5133	37.9291
-157.852	21.2862
-157.991	21.3705
-43.2376	-22.9659
-155.881	19.9269
-158.054	21.6344
139.997	35.7366
-157.858	21.3407
-155.826	20.0076
-117.951	33.9336
-75.1509	19.9072
101.914	2.84095
-77.3433	37.6159
-81.5822	28.34
34.8081	32.1122
-98.7633	20.5955
-43.2	-22.9
-96.9408	32.929
-155.731	20.1447
-101.942	33.462
8.88004	50.0256
-100.202	25.6407
-84.4684	39.1061
-155.594	20.0382
-76.9489	38.9701
-155.602	20.0817
-97.5291	30.1756
-96.0981	15.775
-154.935	19.4584
-77.0736	38.9469
-78.7821	35.6892
96.8219	-12.1672
114.583	-3.3333
101.25	3.35
112.5	-7.5
106.817	-6.16667
117.6	3.3
118.883	-2.66667
-78.1704	34.4689
-156.554	20.8801
-156.497	20.9187
-156.439	20.69
-156.498	20.8925
-156.525	20.9377
14.0734	54.0147
9.66354	40.7727
-91.1673	30.4412
-96.6415	33.0936
10.4405	45.1254
-97.4382	30.2945
-97.3744	32.7503
-84.4159	39.1284
-155.882	19.4654
-76.6324	38.8831
-79.0373	35.8773
-78.0376	34.4364
114.024	22.2062
-77.056	38.904
-77.453	37.5348
-97.1952	31.6182
0.04	40.16
-0.82	38.06
-0.78	37.97
-0.89	38.06
-0.89	37.97
-1	38.16
-1.01	38.07
-0.26	39.16
0.22	40.19
-97.498	30.2001
-43.2928	-22.1619
-43.4511	-22.7592
-43.0406	-22.6528
-155.953	19.711
-82.6931	35.5364
-155.593	20.1131
-155.109	19.7191
-155.094	19.8086
-157.697	21.3271
-157.824	21.2854
-157.858	21.4831
-155.962	19.5621
-155.919	19.5172
-155.734	20.2034
-157.911	21.4086
-155.973	19.612
-77.02	38.9
-155.666	20.0218
-155.937	19.5518
-155.916	19.52
79.9086	6.89229
-77.0776	38.8084
-82.739	39.7929
-78.8458	38.4462
-156.921	20.828
-97.1123	32.7292
-75.3462	39.7656
-156.309	20.8558
-78.5067	35.9695
-156.315	20.9163
-156.355	20.7056
-156.448	20.8626
-156.319	20.9299
-77.5251	38.809
-155.917	19.4904
-156.536	20.8831
-156.54	20.9691
-156.657	20.849
-156.441	20.6465
-156.309	20.7682
-156.149	20.859
-156.003	20.788
-156.683	20.8783
-156.653	20.9769
-156.092	20.8238
-155.984	20.753
-156.464	20.8746
-156.505	20.8748
-156.445	20.7644
7.71728	45.2471
-157.105	21.1664
-98.24	26.06
-100.007	25.2865
-100.307	25.7292
-101.52	27.88
-100.144	25.4451
-100.276	25.8003
-100.404	25.8134
-98.5742	26.0094
-92.27	14.9
-100.435	25.3675
-97.5213	25.8405
-98.3158	26.0754
-99.927	25.3858
-100.292	25.7851
-100.23	26.493
-90.05	30
-92.4256	14.7192
-92.19	14.84
-92.4808	14.8147
-92.1653	14.9892
-92.1514	14.6792
-92.2516	14.9229
-92.3808	15.0192
-92.1681	14.9389
73.68	31.708
74.258	31.801
74.26	31.498
74.353	32.478
73.661	31.694
73.923	31.688
73.987	31.715
73.578	31.729
73.738	31.687
73.83	31.749
73.499	31.616
73.832	31.755
73.697	33.019
73.078	33.731
71.563	33.92
71.704	34.142
73.05	31.4167
4.71221	43.9028
-155.152	19.8558
12.4323	41.8695
103.684	1.34329
-80.0182	35.8166
-80.9098	35.3561
-154.858	19.5716
-154.98	19.3755
-155.915	19.1998
-77.035	39.0588
-154.878	19.4838
-87.5463	33.2257
-98.2368	32.1953
-83.9434	33.5352
-82.5561	28.5141
-76.7105	38.9165
-83.8317	34.2466
126.159	36.8115
-155.075	19.6547
-157.867	21.5571
9.1317	42.1268
-155.745	20.2224
[truncated: 6,818 more rows]
